# Supplementary material for: Bis(2,6-dihy­droxy­benzoato-κ2 O 1 ,O 1′)(nitrato-κ2 O,O′)bis­(1,10-phenanthroline-κ2 N,N′)gadolinium(III)
Source: Acta Crystallogr Sect E Struct Rep Online. 2010 Nov 20;66(Pt 12):m1614. doi: 10.1107/S1600536810047124 (PMC3011409; doi:10.1107/S1600536810047124)
Supplement: Supplementary file 2 [file e-66-m1614-Isup2.hkl]

# 
# h,k,l, Fc-squared, Fo-squared, sigma(Fo-squared) and status flag 
# 
data_I
_shelx_title ' 113 in  P21/c' 
_shelx_refln_list_code          4 
_shelx_F_calc_maximum      400.93 
_exptl_crystal_F_000      1764.00 
_reflns_d_resolution_high  0.8401 
 
loop_ 
 _symmetry_equiv_pos_as_xyz 
 'x, y, z' 
 '-x, y+1/2, -z+1/2' 
 '-x, -y, -z' 
 'x, -y-1/2, z-1/2' 
 
_cell_length_a    11.1623 
_cell_length_b    26.7666 
_cell_length_c    14.2979 
_cell_angle_alpha  90.000 
_cell_angle_beta  127.445 
_cell_angle_gamma  90.000 
 
_shelx_F_squared_multiplier     1.000 
 
loop_ 
 _refln_index_h 
 _refln_index_k 
 _refln_index_l 
 _refln_F_squared_calc 
 _refln_F_squared_meas 
 _refln_F_squared_sigma 
 _refln_observed_status 
   2   0   0      790.38      946.80     31.55 o 
   3   0   0     3849.03     4007.13     59.27 o 
   4   0   0      740.73      709.64     48.91 o 
   5   0   0     4719.89     4587.55    157.66 o 
   6   0   0    12469.88    12527.74    260.03 o 
   7   0   0     7734.20     8391.28    255.90 o 
   8   0   0     5726.34     5848.87    227.74 o 
   9   0   0     4806.41     4695.53    196.82 o 
  10   0   0       31.54      -19.86     82.37 o 
   2   1   0    58425.01    57700.60    498.79 o 
   3   1   0    14414.46    14265.04     73.10 o 
   4   1   0    49521.79    49276.63    563.33 o 
   5   1   0      659.22      507.86     88.46 o 
   6   1   0      337.88      412.75     82.73 o 
   7   1   0       21.37       54.92     85.24 o 
   8   1   0      504.09      525.61     88.46 o 
   9   1   0     1076.35     1162.58    107.31 o 
  10   1   0      345.24      393.42     63.02 o 
   2   2   0     5275.25     5371.87     93.33 o 
   3   2   0        6.39       20.07     29.69 o 
   4   2   0     5063.12     5527.15    125.22 o 
   5   2   0      465.29      386.33     34.00 o 
   6   2   0      477.21      445.62    105.24 o 
   7   2   0      232.47      280.75     83.23 o 
   8   2   0      131.75      158.92     62.56 o 
   9   2   0     1061.62     1066.76     84.75 o 
  10   2   0      136.37      145.21     57.43 o 
   1   3   0    10265.60    10960.97    102.25 o 
   2   3   0    22274.13    22732.25    297.58 o 
   3   3   0     4013.39     4350.40    137.96 o 
   4   3   0    12781.59    13157.28    163.29 o 
   5   3   0     5503.38     5799.57     84.56 o 
   6   3   0      239.58      244.61     37.81 o 
   7   3   0      265.27      295.13     65.22 o 
   8   3   0      480.46      491.28     69.07 o 
   9   3   0      588.16      634.60     81.73 o 
  10   3   0      440.44      464.48     82.51 o 
   1   4   0    15130.48    15460.91    140.07 o 
   2   4   0      282.40      381.95     23.41 o 
   3   4   0       53.16       76.78     27.81 o 
   4   4   0    11072.44    11208.48    124.93 o 
   5   4   0     1352.14     1260.52     32.99 o 
   6   4   0     6072.22     6200.63     72.26 o 
   7   4   0     7893.00     7895.42    152.97 o 
   8   4   0     5314.36     5484.12    177.65 o 
   9   4   0     3804.04     4001.37    160.69 o 
  10   4   0      777.95      748.45     83.19 o 
   1   5   0    18417.03    19055.90     94.15 o 
   2   5   0    17243.83    17423.80    134.85 o 
   3   5   0    45115.85    43747.46    257.93 o 
   4   5   0    31227.07    30306.72    189.57 o 
   5   5   0     7588.01     7247.68     82.38 o 
   6   5   0      404.89      380.01     31.68 o 
   7   5   0       15.08       33.04     31.00 o 
   8   5   0      508.43      537.38     79.00 o 
   9   5   0     3489.11     3487.79    114.74 o 
  10   5   0     2235.32     2177.80     91.00 o 
   0   6   0    23729.85    23839.74    176.52 o 
   1   6   0    31009.83    30383.51    269.55 o 
   2   6   0      117.15      130.76     14.26 o 
   3   6   0      120.94      125.92     26.66 o 
   4   6   0     2897.01     2954.67     46.93 o 
   5   6   0     4564.96     4677.43     63.80 o 
   6   6   0     4417.05     4383.06     52.36 o 
   7   6   0      836.87      815.58     36.56 o 
   8   6   0      913.04      950.23     68.31 o 
   9   6   0      684.08      702.98     66.01 o 
  10   6   0      320.13      299.52     64.00 o 
   1   7   0     2155.22     2219.32     35.10 o 
   2   7   0       65.97       74.19     16.56 o 
   3   7   0     2498.64     2555.53     42.23 o 
   4   7   0     4724.61     4941.57    111.26 o 
   5   7   0      264.69      267.84     31.27 o 
   6   7   0       58.12       77.20     33.27 o 
   7   7   0       12.69       41.27     45.14 o 
   8   7   0       66.57       54.86     47.50 o 
   9   7   0      745.60      697.81     72.14 o 
  10   7   0      105.18       72.44     78.56 o 
   0   8   0    14996.97    14482.25    160.19 o 
   1   8   0     8254.18     8511.05     91.36 o 
   2   8   0    11724.21    11862.63    105.37 o 
   3   8   0      992.14     1189.01     36.29 o 
   4   8   0     2973.28     3122.46     47.66 o 
   5   8   0     4911.40     5073.39     74.93 o 
   6   8   0      977.73     1046.06     45.58 o 
   7   8   0     7860.92     7803.43    129.24 o 
   8   8   0     3122.65     3025.10     82.90 o 
   9   8   0     1371.71     1399.94     80.66 o 
  10   8   0      361.57      347.27     85.02 o 
   1   9   0    11626.63    11741.25    122.50 o 
   2   9   0    20308.71    20290.21     98.66 o 
   3   9   0    24064.02    23621.88    173.39 o 
   4   9   0    11515.49    10826.10    125.65 o 
   5   9   0    10958.09    10853.76     90.22 o 
   6   9   0     9066.40     8957.17     92.44 o 
   7   9   0      470.01      491.93     44.45 o 
   8   9   0       52.89       29.61     46.64 o 
   9   9   0     2046.85     2015.10     88.09 o 
  10   9   0     1792.41     1732.66    102.40 o 
   0  10   0    18291.17    18481.08    142.90 o 
   1  10   0    13196.44    13433.62    105.30 o 
   2  10   0    20955.92    20774.67     88.10 o 
   3  10   0       11.52       10.16     35.52 o 
   4  10   0       75.51      129.17     26.94 o 
   5  10   0     1953.01     1965.88     47.20 o 
   6  10   0     3197.94     3347.12     75.18 o 
   7  10   0     1937.61     1919.97     59.53 o 
   8  10   0     2066.52     2074.01     73.31 o 
   9  10   0     1050.47     1062.39     88.87 o 
  10  10   0      181.81      230.29    100.40 o 
   1  11   0     1851.28     1984.63     30.27 o 
   2  11   0     1435.47     1548.46     33.45 o 
   3  11   0      714.55      789.33     27.20 o 
   4  11   0      761.84      774.86     51.70 o 
   5  11   0        8.39       16.83     29.32 o 
   6  11   0      455.11      444.85     39.81 o 
   7  11   0      493.90      432.34     43.95 o 
   8  11   0       18.88       20.08     41.47 o 
   9  11   0        1.35       24.36     74.44 o 
   0  12   0    13412.38    14088.28    140.32 o 
   1  12   0    22271.33    22447.98    208.35 o 
   2  12   0     5592.08     5621.22     83.47 o 
   3  12   0      530.34      469.43     25.81 o 
   4  12   0      212.70      204.45     49.37 o 
   5  12   0      291.28      299.46     47.36 o 
   6  12   0     1273.35     1309.20     47.73 o 
   7  12   0     4956.83     4844.39     86.64 o 
   8  12   0     2589.08     2390.71     83.40 o 
   9  12   0     1050.60      961.30     90.56 o 
   1  13   0     1282.99     1142.55    109.76 o 
   2  13   0     3878.58     3285.32     80.31 o 
   3  13   0    14410.56    13848.94    219.29 o 
   4  13   0    17292.10    17021.94    198.80 o 
   5  13   0    16822.39    16567.10    171.47 o 
   6  13   0     3803.69     3788.00     86.69 o 
   7  13   0       60.80       78.38     39.66 o 
   8  13   0      279.74      271.77     58.41 o 
   9  13   0      985.22      926.41     89.03 o 
   0  14   0    16513.98    16391.22    235.13 o 
   1  14   0    13264.44    13197.15    174.76 o 
   2  14   0     7241.60     6899.33    191.93 o 
   3  14   0      453.28      386.19     25.72 o 
   4  14   0      221.35      197.15     54.81 o 
   5  14   0     2582.30     2449.89     85.27 o 
   6  14   0     6778.51     6836.31    118.89 o 
   7  14   0     6626.31     6664.89    115.33 o 
   8  14   0     3322.39     3338.19     95.47 o 
   9  14   0     2127.81     2237.49    108.94 o 
   1  15   0      672.56      635.84    103.96 o 
   2  15   0     4350.94     4100.04    100.08 o 
   3  15   0     5956.67     5703.74    122.66 o 
   4  15   0     1095.23     1115.61     65.54 o 
   5  15   0     1276.24     1215.72     80.06 o 
   6  15   0        4.73       33.80     53.65 o 
   7  15   0      356.31      367.82     58.63 o 
   8  15   0      246.71      251.92     59.89 o 
   9  15   0      308.09      265.19     82.26 o 
   0  16   0     4152.30     4241.32    147.20 o 
   1  16   0     1576.65     1684.56     76.38 o 
   2  16   0      309.65      266.54     36.42 o 
   3  16   0       25.68       52.33     19.75 o 
   4  16   0        0.45       27.34     55.88 o 
   5  16   0      268.24      232.52     64.24 o 
   6  16   0        6.68      -12.38     51.56 o 
   7  16   0       19.38       84.22     53.66 o 
   8  16   0     1124.10     1052.53     73.92 o 
   9  16   0      106.99       53.89     79.66 o 
   1  17   0     4678.34     4696.50    108.81 o 
   2  17   0    14069.26    14376.46    337.77 o 
   3  17   0    12852.35    12140.58    176.98 o 
   4  17   0    12043.83    11632.23    196.83 o 
   5  17   0     6863.63     6581.07    127.38 o 
   6  17   0      688.80      739.12     61.10 o 
   7  17   0      396.34      379.73     59.53 o 
   8  17   0      446.48      351.83     67.47 o 
   0  18   0    17960.04    18127.54    284.48 o 
   1  18   0    15109.89    15276.60    360.22 o 
   2  18   0     6270.85     6511.92    132.16 o 
   3  18   0      900.79      854.56     56.90 o 
   4  18   0      379.62      326.48     66.24 o 
   5  18   0     4561.60     4448.33    111.06 o 
   6  18   0     7890.02     7819.43    141.49 o 
   7  18   0     6608.62     6767.59    123.90 o 
   8  18   0     2891.60     2822.56     99.11 o 
   1  19   0     1738.62     2052.07    104.77 o 
   2  19   0      796.66      748.30     23.49 o 
   3  19   0     2726.14     2674.78    135.81 o 
   4  19   0     7808.35     7562.98    136.00 o 
   5  19   0     4650.58     4544.29    113.14 o 
   6  19   0     1151.46     1320.74     72.72 o 
   7  19   0      564.85      497.99     65.57 o 
   8  19   0        3.37       47.12     72.73 o 
   0  20   0      156.60      147.52     93.57 o 
   1  20   0      573.67      659.41     74.57 o 
   2  20   0      103.54       84.99     63.27 o 
   3  20   0     3170.06     3047.97    146.37 o 
   4  20   0      901.83      803.29     73.90 o 
   5  20   0        0.88      -25.13     59.17 o 
   6  20   0      327.74      294.51     69.10 o 
   7  20   0        2.15       10.47     55.02 o 
   8  20   0      111.96      160.17     72.38 o 
   1  21   0       15.04       86.90     71.58 o 
   2  21   0      435.77      469.00     75.96 o 
   3  21   0     4924.02     4942.89    178.27 o 
   4  21   0     3562.03     3251.80    116.78 o 
   5  21   0     1235.69     1253.03     79.94 o 
   6  21   0       27.08       -0.61     65.98 o 
   7  21   0       28.25       65.90     60.26 o 
   0  22   0     7949.65     7820.82    233.16 o 
   1  22   0    11431.21    11481.73    187.78 o 
   2  22   0     7841.86     8072.88    188.10 o 
   3  22   0     2505.63     2391.90    146.78 o 
   4  22   0       47.39       46.84     73.98 o 
   5  22   0     3317.24     3118.00    106.97 o 
   6  22   0     4032.99     3926.15    120.30 o 
   7  22   0     2703.65     2828.03     96.95 o 
   1  23   0     2026.45     2546.22    151.33 o 
   2  23   0     3823.63     3872.90    375.22 o 
   3  23   0     5161.94     5115.10    190.76 o 
   4  23   0     6580.52     6338.92    161.45 o 
   5  23   0     2904.24     2664.06    120.91 o 
   6  23   0      457.33      512.05     79.64 o 
   7  23   0        0.42      -46.45     76.86 o 
   0  24   0     3203.77     3044.50    171.81 o 
   1  24   0       36.85       84.77     73.75 o 
   2  24   0       14.42      144.58     96.69 o 
   3  24   0      918.81      876.55    119.47 o 
   4  24   0       70.28       22.91     75.69 o 
   5  24   0       49.84       -2.71     77.20 o 
   6  24   0      628.06      606.90     81.71 o 
   1  25   0      264.63      234.60    101.15 o 
   2  25   0     1901.76     2019.54    112.55 o 
   3  25   0     2523.25     2268.59    152.50 o 
   4  25   0      786.58      732.81     88.41 o 
   5  25   0      361.24      286.35     82.66 o 
   6  25   0       70.66       73.43     85.34 o 
   0  26   0     2763.44     2767.95    165.72 o 
   1  26   0     3131.28     3280.97    130.86 o 
   2  26   0     2143.00     2205.78    118.80 o 
   3  26   0      259.45      251.41    103.46 o 
   4  26   0       71.20      112.06     79.79 o 
   5  26   0     1318.50     1190.47    100.87 o 
   6  26   0     1876.61     1733.21    193.94 o 
   1  27   0     1180.89     1175.71     96.59 o 
   2  27   0     2493.04     2339.34    120.00 o 
   3  27   0     2867.59     2939.98    169.20 o 
   4  27   0     3225.50     3373.42    201.51 o 
   5  27   0     2252.33     1948.01    165.22 o 
   0  28   0      628.67      688.92    136.58 o 
   1  28   0      721.96      656.36     91.22 o 
   2  28   0      926.27     1007.74    108.50 o 
   3  28   0      228.64      179.44     98.87 o 
   4  28   0      349.52      405.10     96.64 o 
   5  28   0      643.75      635.42    101.66 o 
   1  29   0       19.61       15.26     81.31 o 
   2  29   0      173.88      191.19    123.35 o 
   3  29   0        0.68       13.14     82.42 o 
   4  29   0        1.02       -9.23     78.53 o 
   0  30   0     1331.55     1110.52    167.52 o 
   1  30   0     1327.84     1285.60    109.61 o 
   2  30   0      762.20      880.88    138.18 o 
   3  30   0      110.02       36.30     97.86 o 
   1  31   0      528.21      615.44    104.94 o 
   2  31   0     2732.48     2767.49    178.98 o 
 -11   1   1      541.14      508.30     69.74 o 
 -10   1   1      234.15      316.98     60.63 o 
  -9   1   1     1135.79     1094.23     71.33 o 
  -8   1   1       69.49       60.91     61.20 o 
  -7   1   1      698.37      637.61     48.76 o 
  -6   1   1     1998.89     2039.89     49.28 o 
  -5   1   1      593.53      592.05     33.10 o 
  -4   1   1    48092.03    48385.05    252.33 o 
  -3   1   1    72391.10    69769.19    668.98 o 
  -2   1   1    14154.31    14170.73     75.79 o 
   1   1   1      266.01      340.00     50.03 o 
   2   1   1    13614.78    13867.89     94.49 o 
   3   1   1    23366.39    23001.27    120.92 o 
   4   1   1    15253.09    15700.77    173.51 o 
   5   1   1     2720.73     2721.60     99.40 o 
   6   1   1      257.17      219.82     81.11 o 
   7   1   1       62.02       63.10     80.41 o 
   8   1   1      473.82      626.19    106.20 o 
   9   1   1      829.93      987.19    118.27 o 
  10   1   1      910.24      865.32     75.15 o 
 -10   2   1     1789.48     1737.69     84.32 o 
  -9   2   1     5617.57     5721.49    114.32 o 
  -8   2   1     8291.12     8650.46    324.62 o 
  -7   2   1     9924.52     9665.49    183.53 o 
  -6   2   1     7029.08     7338.68     72.19 o 
  -5   2   1    13104.01    13335.12    148.77 o 
  -4   2   1     2628.61     2738.91     53.65 o 
  -3   2   1       52.93      110.41     28.61 o 
  -2   2   1    68472.55    66193.90    720.08 o 
   1   2   1    13595.71    14122.37     94.22 o 
   2   2   1    22392.45    22745.81    250.25 o 
   3   2   1      103.73      133.22     29.21 o 
   4   2   1     9728.53     9746.89    133.97 o 
   5   2   1     4821.83     4738.13    122.88 o 
   6   2   1     8539.82     8692.63    213.11 o 
   7   2   1     8556.46     8517.70    184.49 o 
   8   2   1     5270.93     5263.69    173.37 o 
   9   2   1     1294.75     1204.31     92.19 o 
  10   2   1       36.99       29.76     74.17 o 
 -10   3   1     2800.21     2734.40     96.30 o 
  -9   3   1     2316.16     2266.68    105.45 o 
  -8   3   1       49.26      100.64     64.97 o 
  -7   3   1     1165.19     1160.65     48.20 o 
  -6   3   1     6857.26     6864.57     95.00 o 
  -5   3   1     6088.79     5866.48     71.79 o 
  -4   3   1    23302.60    23300.78    118.67 o 
  -3   3   1    38842.59    38848.12    234.94 o 
  -2   3   1    38760.85    37532.91    364.40 o 
  -1   3   1      601.54      658.48     22.58 o 
   0   3   1    16127.53    16920.98    101.66 o 
   1   3   1     2477.81     2774.37     51.13 o 
   2   3   1    15835.98    15072.17    161.58 o 
   3   3   1    50800.29    50861.12    371.51 o 
   4   3   1    24948.83    24568.42    214.61 o 
   5   3   1     3368.90     3136.49     81.89 o 
   6   3   1     1839.53     1951.20    105.22 o 
   7   3   1      258.26      243.42     85.50 o 
   8   3   1     1896.98     1839.78    122.39 o 
   9   3   1     2029.79     1900.08     97.30 o 
  10   3   1     1704.63     1796.55    107.38 o 
 -10   4   1       59.25       58.54     61.84 o 
  -9   4   1      594.72      577.76     85.17 o 
  -8   4   1     1277.18     1339.45     86.64 o 
  -7   4   1     1278.46     1249.29     47.72 o 
  -6   4   1      113.11       89.50     29.36 o 
  -5   4   1      592.50      549.16     46.76 o 
  -4   4   1      286.31      281.37     28.19 o 
  -3   4   1     1925.82     2112.11     34.10 o 
  -2   4   1     2819.44     2830.68     32.17 o 
  -1   4   1       60.39       79.68      7.82 o 
   0   4   1    22353.25    23769.49    255.94 o 
   1   4   1     8075.65     8128.76    146.33 o 
   2   4   1    15552.88    15543.45    154.22 o 
   3   4   1     1429.59     1523.28     52.36 o 
   4   4   1      588.10      549.37     21.61 o 
   5   4   1     4622.81     4657.60     84.69 o 
   6   4   1     1129.85     1199.21    134.50 o 
   7   4   1      123.97      122.04     82.88 o 
   8   4   1     1308.51     1216.84     80.14 o 
   9   4   1      525.17      458.70     80.21 o 
 -10   5   1      435.27      388.15     61.65 o 
  -9   5   1     1131.37     1058.01     93.82 o 
  -8   5   1      121.18      188.00     58.66 o 
  -7   5   1      410.41      359.09     37.33 o 
  -6   5   1     2208.19     2182.53    101.90 o 
  -5   5   1     4992.71     5002.02     69.45 o 
  -4   5   1     8441.88     8310.22     97.25 o 
  -3   5   1     4972.56     5214.13     64.17 o 
  -2   5   1      151.63      177.25     15.98 o 
  -1   5   1     8911.43     9034.66     68.00 o 
   0   5   1     3781.71     4165.92     79.22 o 
   1   5   1     2329.95     2419.38     61.39 o 
   2   5   1     6863.82     6972.94     91.01 o 
   3   5   1     6754.60     6978.08     89.74 o 
   4   5   1      408.84      406.11     18.91 o 
   5   5   1      469.47      477.69     50.46 o 
   6   5   1      103.60      121.75     59.44 o 
   7   5   1     1539.67     1487.73     78.17 o 
   8   5   1       25.98       40.96     63.03 o 
   9   5   1        5.16       40.59     53.74 o 
 -10   6   1     1020.13     1004.60     72.20 o 
  -9   6   1     1206.90     1108.07     74.59 o 
  -8   6   1     3951.87     3842.41     86.94 o 
  -7   6   1     8235.16     7879.08    147.14 o 
  -6   6   1     3349.23     3301.05     66.82 o 
  -5   6   1     2121.13     2212.79     45.73 o 
  -4   6   1     1595.71     1688.59     41.28 o 
  -3   6   1     4463.99     4297.22     47.36 o 
  -2   6   1     5931.49     6044.12     35.14 o 
  -1   6   1    58129.92    57016.63    561.54 o 
   0   6   1    54806.03    54433.08    607.60 o 
   1   6   1    19087.22    19309.16    113.16 o 
   2   6   1     1654.09     1583.95     40.27 o 
   3   6   1     5463.07     5638.68     60.95 o 
   4   6   1     1599.71     1560.97     50.94 o 
   5   6   1     7330.74     7096.03     77.79 o 
   6   6   1     7829.73     7867.92     89.42 o 
   7   6   1     4202.78     4180.30    114.61 o 
   8   6   1     4409.46     4552.61    101.67 o 
   9   6   1     1010.99     1024.08     74.79 o 
 -10   7   1     2224.44     2169.81     94.73 o 
  -9   7   1      916.39      910.56     64.60 o 
  -8   7   1       88.53       95.16     46.21 o 
  -7   7   1      231.46      254.76     46.23 o 
  -6   7   1     4103.04     4074.16     64.26 o 
  -5   7   1     9201.53     8674.13    117.07 o 
  -4   7   1    20222.16    19304.53    109.13 o 
  -3   7   1    33230.27    32702.76    200.57 o 
  -2   7   1    10609.66    10455.08     85.53 o 
  -1   7   1     2424.65     2488.11     35.67 o 
   0   7   1       11.84       41.31     25.84 o 
   1   7   1    36675.24    36132.70    251.17 o 
   2   7   1    31266.63    30997.07    280.52 o 
   3   7   1    26699.65    26264.79    117.46 o 
   4   7   1    16835.51    16427.93    137.32 o 
   5   7   1     9185.20     8728.21    141.54 o 
   6   7   1     7743.08     7850.52     89.06 o 
   7   7   1     1023.19     1049.02     66.49 o 
   8   7   1     2708.83     2682.27     85.79 o 
   9   7   1     2562.82     2754.75     92.60 o 
 -10   8   1      281.97      333.38     66.06 o 
  -9   8   1      586.64      644.84     58.56 o 
  -8   8   1     1522.38     1517.94     65.63 o 
  -7   8   1     3099.11     3268.31     80.35 o 
  -6   8   1     2769.11     2761.07     56.58 o 
  -5   8   1       23.41       47.01     31.63 o 
  -4   8   1      105.34      170.65     29.33 o 
  -3   8   1     1608.57     1536.56     27.81 o 
  -2   8   1     2954.57     2966.25     47.93 o 
  -1   8   1    19490.41    19538.54     90.44 o 
   0   8   1     7227.17     7036.13     68.99 o 
   1   8   1     6217.45     6211.13     63.64 o 
   2   8   1    12005.86    12303.75    109.23 o 
   3   8   1       21.45       35.49     22.07 o 
   4   8   1     1949.98     2034.18     43.95 o 
   5   8   1     2848.77     2893.60     56.08 o 
   6   8   1     5413.50     5308.83     77.05 o 
   7   8   1      262.01      278.71     41.47 o 
   8   8   1     2506.38     2425.93     89.68 o 
   9   8   1      492.41      492.21     76.94 o 
 -10   9   1        1.87       -9.64     85.52 o 
  -9   9   1      141.55      125.43     52.01 o 
  -8   9   1       45.11       46.16     45.09 o 
  -7   9   1      104.21      174.00     39.79 o 
  -6   9   1       68.27       72.33     32.96 o 
  -5   9   1      206.69      214.49     30.49 o 
  -4   9   1      187.51      204.44     28.73 o 
  -3   9   1     2347.80     2436.80     35.29 o 
  -2   9   1      687.04      725.20     22.52 o 
  -1   9   1       85.43       97.76     14.68 o 
   0   9   1     2005.58     1954.63     45.77 o 
   1   9   1      590.39      542.83     30.34 o 
   2   9   1     7527.64     8266.58    123.86 o 
   3   9   1      899.43     1002.95     31.28 o 
   4   9   1      295.08      291.44     28.24 o 
   5   9   1       36.15       65.98     32.28 o 
   6   9   1      421.21      381.91     40.07 o 
   7   9   1      810.72      726.61     47.83 o 
   8   9   1      119.31      105.15     56.90 o 
   9   9   1       22.51       92.43     79.40 o 
 -10  10   1      658.19      645.84    112.90 o 
  -9  10   1     2177.87     2157.90     77.74 o 
  -8  10   1     4645.94     4615.01    109.97 o 
  -7  10   1     8782.76     8687.17     97.03 o 
  -6  10   1     1254.40     1310.99     46.32 o 
  -5  10   1     2947.47     2876.53     57.24 o 
  -4  10   1       80.72       79.38     25.78 o 
  -3  10   1      988.50      939.61     25.78 o 
  -2  10   1    19395.67    18935.42    188.90 o 
  -1  10   1    20479.44    20947.47    162.88 o 
   0  10   1    23151.44    23477.90    118.25 o 
   1  10   1    21620.05    22517.59    122.98 o 
   2  10   1     4228.48     4443.14     76.61 o 
   3  10   1     4042.57     4521.04    146.67 o 
   4  10   1      118.85      112.96     25.61 o 
   5  10   1     1294.43     1248.03     43.61 o 
   6  10   1     1639.69     1584.81     37.88 o 
   7  10   1     8137.03     7937.01    123.61 o 
   8  10   1     2983.70     2934.40    141.13 o 
   9  10   1      917.11      859.61     90.56 o 
 -10  11   1     1860.51     1868.00    146.69 o 
  -9  11   1     1131.36     1128.67     63.08 o 
  -8  11   1       16.60       51.88     44.71 o 
  -7  11   1       52.94       64.96     42.34 o 
  -6  11   1     7275.81     7302.91     83.04 o 
  -5  11   1    13639.40    13334.02    159.18 o 
  -4  11   1    22148.75    21548.31    107.68 o 
  -3  11   1    26166.15    25293.64    246.30 o 
  -2  11   1     1851.08     1577.52     39.00 o 
  -1  11   1     2184.99     2321.07     52.11 o 
   0  11   1      262.16      256.08     19.24 o 
   1  11   1     3200.10     3037.32     66.96 o 
   2  11   1    14873.90    14011.46    159.41 o 
   3  11   1    16811.80    16185.82    184.04 o 
   4  11   1    11948.54    11942.02     97.19 o 
   5  11   1     7138.01     7069.46     84.52 o 
   6  11   1      469.97      461.99     40.91 o 
   7  11   1      941.16      950.44     50.72 o 
   8  11   1      718.44      763.14     68.53 o 
   9  11   1     1454.19     1478.09    121.08 o 
 -10  12   1      432.55      420.42    124.21 o 
  -9  12   1     1874.04     1881.24     93.92 o 
  -8  12   1     6085.72     6096.54     91.29 o 
  -7  12   1    17971.52    17746.09    207.54 o 
  -6  12   1     1432.15     1411.64     48.07 o 
  -5  12   1      824.91      776.94     56.06 o 
  -4  12   1        9.45       42.45     24.86 o 
  -3  12   1      318.96      430.80     23.13 o 
  -2  12   1    26892.29    27369.30    244.02 o 
  -1  12   1    22382.37    21890.78    171.16 o 
   0  12   1    17868.79    17619.52     78.98 o 
   1  12   1    13907.48    13731.21    310.96 o 
   2  12   1     5691.60     6223.47    284.60 o 
   3  12   1     1369.28     1532.39     78.10 o 
   4  12   1     3537.73     3798.77     93.76 o 
   5  12   1     2585.92     2641.58     51.82 o 
   6  12   1     6621.43     6605.38     82.66 o 
   7  12   1     4176.29     4064.44     97.01 o 
   8  12   1     2850.54     2917.95    111.69 o 
   9  12   1     1322.67     1266.82    174.64 o 
 -10  13   1      146.01      162.85    115.72 o 
  -9  13   1       74.41       71.91     68.84 o 
  -8  13   1        0.98        7.69     41.35 o 
  -7  13   1      617.25      604.98     47.01 o 
  -6  13   1        7.59        4.57     46.08 o 
  -5  13   1      206.61      225.89     48.84 o 
  -4  13   1      905.80      858.15     36.06 o 
  -3  13   1     5446.04     5345.11     85.72 o 
  -2  13   1     4438.76     4908.38     75.94 o 
  -1  13   1     1567.40     1730.14     63.79 o 
   0  13   1      564.24      491.12     40.91 o 
   1  13   1     2028.28     2074.15     72.45 o 
   2  13   1     6419.21     6735.46    237.81 o 
   3  13   1      273.65      264.68     65.36 o 
   4  13   1       27.32        1.33     69.77 o 
   5  13   1       10.89       37.24     45.74 o 
   6  13   1      101.38      118.26     33.74 o 
   7  13   1      159.49      184.12     55.92 o 
   8  13   1      119.49      139.60     57.70 o 
   9  13   1      242.82      349.18     98.09 o 
  -9  14   1     1024.41     1050.32    121.77 o 
  -8  14   1     2712.47     2643.52     84.62 o 
  -7  14   1       17.66       33.16     48.66 o 
  -6  14   1      690.68      699.51     62.52 o 
  -5  14   1      390.61      431.01     55.32 o 
  -4  14   1       62.12       86.00     29.03 o 
  -3  14   1      675.27      676.68     29.75 o 
  -2  14   1     4818.93     5088.45     63.99 o 
  -1  14   1     3014.74     3028.35     81.04 o 
   0  14   1     5555.31     5504.87    152.08 o 
   1  14   1     4682.55     4805.63    165.49 o 
   2  14   1     2423.86     2255.46    202.39 o 
   3  14   1     1906.22     1891.08     90.32 o 
   4  14   1      915.66      894.00    137.78 o 
   5  14   1     1134.16     1163.61     64.36 o 
   6  14   1       14.52       35.52     49.59 o 
   7  14   1      748.28      795.48     64.97 o 
   8  14   1      491.81      450.22     62.55 o 
  -9  15   1     1681.27     1590.54    137.23 o 
  -8  15   1      416.14      322.88     58.23 o 
  -7  15   1      742.42      778.12     59.35 o 
  -6  15   1    10078.54     9850.41    144.20 o 
  -5  15   1     9874.01     9408.66    153.13 o 
  -4  15   1    19312.15    18791.19    298.11 o 
  -3  15   1    14172.87    13842.71    175.07 o 
  -2  15   1    10532.51    10035.26    161.28 o 
  -1  15   1     1704.40     1775.27     76.87 o 
   0  15   1      113.16      100.80     33.03 o 
   1  15   1     4321.89     4060.07    148.96 o 
   2  15   1    17094.12    16889.53    254.69 o 
   3  15   1    21322.08    21622.36    230.55 o 
   4  15   1    14552.41    14172.42    201.10 o 
   5  15   1     5575.27     5557.28    122.49 o 
   6  15   1       28.01       55.73     52.17 o 
   7  15   1        0.72       81.91     58.20 o 
   8  15   1      394.79      436.60     66.19 o 
  -9  16   1     1799.98     1838.00    143.71 o 
  -8  16   1     4994.24     5055.17    131.11 o 
  -7  16   1     6775.55     6525.74    113.40 o 
  -6  16   1     5820.47     5929.41    144.90 o 
  -5  16   1     1111.06     1188.07     68.68 o 
  -4  16   1      118.79      114.86     30.77 o 
  -3  16   1     2425.29     2260.73     47.75 o 
  -2  16   1    15540.98    15178.49    452.09 o 
  -1  16   1    26123.27    26732.36    225.29 o 
   0  16   1    20720.02    20806.07    249.85 o 
   1  16   1    15975.55    16045.88    179.95 o 
   2  16   1     5611.73     5198.32    278.30 o 
   3  16   1        0.57        5.03     69.76 o 
   4  16   1     1791.41     1682.44    100.92 o 
   5  16   1     2584.48     2511.42     89.62 o 
   6  16   1     6282.35     6420.62    153.03 o 
   7  16   1     3607.56     3758.36    148.37 o 
   8  16   1     1580.37     1598.01     86.31 o 
  -9  17   1      143.31      194.91     79.56 o 
  -8  17   1      331.34      331.34     61.57 o 
  -7  17   1        7.48       -5.86     51.89 o 
  -6  17   1     2069.39     2194.94     86.06 o 
  -5  17   1     3067.87     3006.35    105.45 o 
  -4  17   1     3529.19     3394.40     85.88 o 
  -3  17   1     8869.21     8563.50    168.35 o 
  -2  17   1     2907.11     2892.06    149.29 o 
  -1  17   1      578.76     1007.56     74.14 o 
   0  17   1      148.40      419.68     55.08 o 
   1  17   1     1910.89     1704.98    144.38 o 
   2  17   1     4127.22     3984.03     77.33 o 
   3  17   1     4480.50     4562.89    153.51 o 
   4  17   1      853.61      843.42     88.89 o 
   5  17   1      797.73      788.49     63.04 o 
   6  17   1      975.04      849.66     66.47 o 
   7  17   1      194.91      187.86     58.82 o 
   8  17   1      200.05      134.99     62.06 o 
  -9  18   1      182.94      185.72     79.86 o 
  -8  18   1       74.51      120.24     74.05 o 
  -7  18   1      377.36      415.51     57.57 o 
  -6  18   1      210.74      222.09     60.87 o 
  -5  18   1      483.67      542.83     68.09 o 
  -4  18   1      152.55      110.81     56.51 o 
  -3  18   1     1450.40     1458.88     37.24 o 
  -2  18   1        4.39       65.41     61.38 o 
  -1  18   1       18.79       57.97     59.94 o 
   0  18   1      756.01      856.03     58.66 o 
   1  18   1        1.62       11.69     19.85 o 
   2  18   1      217.71      180.90     18.23 o 
   3  18   1       71.88      116.18     90.13 o 
   4  18   1      235.18      236.23     79.48 o 
   5  18   1      273.50      282.38     56.89 o 
   6  18   1       81.13      114.14     55.04 o 
   7  18   1      691.99      564.84     66.63 o 
   8  18   1       15.20      -21.83     56.73 o 
  -8  19   1      251.29      288.16     77.02 o 
  -7  19   1        6.50      -14.64     58.83 o 
  -6  19   1     1814.67     1684.55     97.34 o 
  -5  19   1     9280.18     8655.78    140.53 o 
  -4  19   1     3990.57     3856.33     70.01 o 
  -3  19   1     1819.57     1835.66     37.88 o 
  -2  19   1     2694.13     3018.17    157.27 o 
  -1  19   1     1510.30     1575.77    117.06 o 
   0  19   1        3.23      145.79     65.59 o 
   1  19   1     3837.29     3501.66    117.15 o 
   2  19   1     9548.82     9000.82    217.65 o 
   3  19   1     6153.61     6274.84    194.83 o 
   4  19   1     6216.51     6205.46    183.78 o 
   5  19   1     1487.18     1391.99     85.10 o 
   6  19   1       89.13      156.10     57.79 o 
   7  19   1        5.80       69.98     59.44 o 
  -8  20   1     5067.65     4795.39    142.30 o 
  -7  20   1     9265.58     9041.16    160.66 o 
  -6  20   1     3240.70     3387.97    106.31 o 
  -5  20   1      543.22      489.92     66.95 o 
  -4  20   1      382.28      387.03     74.33 o 
  -3  20   1     3881.46     3748.43     97.17 o 
  -2  20   1     4485.88     4603.24    178.68 o 
  -1  20   1     8585.99     9076.00    159.01 o 
   0  20   1    13615.53    14168.47    303.17 o 
   1  20   1    10573.59    10446.15    170.19 o 
   2  20   1     2328.84     2317.68    140.90 o 
   3  20   1      216.84      108.22     90.13 o 
   4  20   1     1508.03     1591.17    104.23 o 
   5  20   1     4358.21     4177.75    119.91 o 
   6  20   1     4123.37     4190.47    131.09 o 
   7  20   1     2123.99     2185.65     88.74 o 
  -8  21   1        1.24       46.39     75.99 o 
  -7  21   1      747.78      795.09     77.47 o 
  -6  21   1     3092.29     3021.41    103.29 o 
  -5  21   1     5597.07     5468.01    122.24 o 
  -4  21   1     5259.37     5144.73    137.22 o 
  -3  21   1    11636.99    11162.90    151.29 o 
  -2  21   1     4722.00     4762.19    170.42 o 
  -1  21   1     3519.11     3282.56    114.71 o 
   0  21   1      472.25      647.61     82.53 o 
   1  21   1     2326.93     2474.26    103.69 o 
   2  21   1     5673.88     5691.64    194.34 o 
   3  21   1     7436.45     7564.75    216.99 o 
   4  21   1     5673.38     5479.11    198.12 o 
   5  21   1     1365.85     1350.25     87.44 o 
   6  21   1      565.56      485.39     63.03 o 
   7  21   1       16.31      -21.43     62.30 o 
  -8  22   1       82.61       53.72     69.20 o 
  -7  22   1      135.86       83.68     92.96 o 
  -6  22   1       18.37       37.49     63.17 o 
  -5  22   1      985.32      866.30     74.90 o 
  -4  22   1       37.12       -0.76     72.23 o 
  -3  22   1      156.61      137.85     61.01 o 
  -2  22   1      305.11      320.26     82.29 o 
  -1  22   1        5.05       90.42     75.00 o 
   0  22   1     2052.09     2037.73    105.38 o 
   1  22   1       15.84       90.92     74.10 o 
   2  22   1     1975.60     2060.69    145.96 o 
   3  22   1      621.67      561.26    109.44 o 
   4  22   1      968.79      781.11    121.62 o 
   5  22   1      164.30      149.15     70.13 o 
   6  22   1      149.13      181.83     56.82 o 
   7  22   1       94.50       93.04     62.07 o 
  -7  23   1       22.15       11.37     97.96 o 
  -6  23   1      389.46      437.61     70.26 o 
  -5  23   1     1698.79     1708.00    128.11 o 
  -4  23   1     1011.44     1062.64     89.62 o 
  -3  23   1      957.30      954.23     72.19 o 
  -2  23   1     2800.53     2764.59    111.72 o 
  -1  23   1      345.14      364.11     74.02 o 
   0  23   1      980.61     1174.62     95.42 o 
   1  23   1     1566.58     1668.33     83.70 o 
   2  23   1     3519.74     3720.53    169.91 o 
   3  23   1     2887.06     2760.91    155.43 o 
   4  23   1     1034.70     1001.82    127.81 o 
   5  23   1      179.49      161.43     84.25 o 
   6  23   1        3.90       -4.43     57.49 o 
  -7  24   1     2645.02     2514.11    151.07 o 
  -6  24   1     2514.77     2266.40    100.39 o 
  -5  24   1       72.37      184.45     75.10 o 
  -4  24   1       64.31       87.30     67.17 o 
  -3  24   1      717.30      771.65     92.06 o 
  -2  24   1     1059.89     1145.76     95.96 o 
  -1  24   1     7243.32     7371.18    248.61 o 
   0  24   1    12817.44    12885.01    299.17 o 
   1  24   1     9944.77     9795.67    191.80 o 
   2  24   1     3072.90     2995.44    167.36 o 
   3  24   1       51.36       99.54    100.21 o 
   4  24   1      234.50      337.94    114.48 o 
   5  24   1     2584.16     2477.80    124.79 o 
   6  24   1     3722.37     3743.77    106.85 o 
  -6  25   1     1236.95     1261.87     98.14 o 
  -5  25   1     2007.90     2101.95    114.09 o 
  -4  25   1     4757.00     4504.04    145.80 o 
  -3  25   1     3456.46     3377.54    113.72 o 
  -2  25   1      865.06      974.16     93.65 o 
  -1  25   1       53.17      211.92     77.94 o 
   0  25   1        5.92      265.46     81.69 o 
   1  25   1     2022.75     2167.21    115.88 o 
   2  25   1     2814.63     2738.13    169.64 o 
   3  25   1     5772.82     5711.23    218.59 o 
   4  25   1     3528.46     3456.66    141.94 o 
   5  25   1     1663.63     1637.13    199.60 o 
   6  25   1      306.28      301.92     82.86 o 
  -6  26   1      477.95      451.03    132.30 o 
  -5  26   1      295.35      219.13     81.02 o 
  -4  26   1      269.35      237.21     82.36 o 
  -3  26   1     1218.99     1174.98     81.70 o 
  -2  26   1      700.86      701.37     91.75 o 
  -1  26   1     1773.31     1909.40    109.91 o 
   0  26   1     1155.47     1183.17     94.39 o 
   1  26   1      615.25      561.32     85.92 o 
   2  26   1      518.16      488.61    111.94 o 
   3  26   1      151.72      139.82    115.56 o 
   4  26   1      153.92       87.17     87.71 o 
   5  26   1      853.99      713.34    103.16 o 
  -6  27   1       90.32      112.27    135.79 o 
  -5  27   1      136.70       41.95     72.54 o 
  -4  27   1      161.47      233.03    113.27 o 
  -3  27   1      785.93      800.47    102.99 o 
  -2  27   1      204.13      207.26     79.57 o 
  -1  27   1        5.29       92.15     73.77 o 
   0  27   1       28.75      119.17     74.90 o 
   1  27   1        2.29       78.87     81.97 o 
   2  27   1      345.06      322.58    116.07 o 
   3  27   1        9.79        2.13     97.47 o 
   4  27   1      215.42      179.85     85.55 o 
   5  27   1      133.07       41.75     83.96 o 
  -5  28   1      388.30      424.60     93.21 o 
  -4  28   1       14.38      -90.93    147.78 o 
  -3  28   1      226.97      205.06     90.29 o 
  -2  28   1     1501.96     1421.93     91.82 o 
  -1  28   1     1748.18     1594.89    110.09 o 
   0  28   1     2938.01     3300.52    137.35 o 
   1  28   1     3769.99     3610.71    164.32 o 
   2  28   1      581.97      578.00    142.20 o 
   3  28   1       19.18      -37.40    108.99 o 
   4  28   1      377.86      426.08     95.14 o 
  -4  29   1     2591.19     2425.85    137.56 o 
  -3  29   1     3041.43     2789.48    141.25 o 
  -2  29   1     1690.32     1659.79    111.37 o 
  -1  29   1      544.17      547.07     95.44 o 
   0  29   1      183.86      335.60     92.03 o 
   1  29   1     1250.33     1161.20    104.60 o 
   2  29   1     3490.46     3271.52    202.61 o 
   3  29   1     4710.06     4472.87    220.66 o 
  -3  30   1      543.86      690.34    112.65 o 
  -2  30   1     1259.22     1360.60     96.18 o 
  -1  30   1     2279.88     2348.48    107.98 o 
   0  30   1     2389.05     2564.16    132.12 o 
   1  30   1     1657.56     1782.56    119.70 o 
   2  30   1      619.57      786.50    147.25 o 
  -2  31   1       32.38      122.24     82.84 o 
  -1  31   1        1.12       35.89     79.38 o 
   0  31   1       18.77       54.56     90.44 o 
   1  31   1        0.28       93.77    128.94 o 
 -11   0   2      458.56      562.93    110.46 o 
 -10   0   2     1321.97     1432.04    111.34 o 
  -9   0   2    10584.53    10152.04    292.05 o 
  -8   0   2    11812.69    12676.07    260.78 o 
  -7   0   2    16710.63    16457.96    269.71 o 
  -6   0   2    31464.77    31193.08    183.37 o 
  -5   0   2     3254.68     3204.30    112.30 o 
  -4   0   2    59775.35    60631.24    833.09 o 
  -3   0   2    58910.82    58763.52    875.92 o 
  -2   0   2    24322.51    24788.90    179.36 o 
  -1   0   2    46239.96    45081.86    639.63 o 
   0   0   2    81189.01    73478.16   1093.58 o 
   1   0   2    45070.61    43920.37    254.30 o 
   2   0   2    16040.57    16001.24    150.82 o 
   3   0   2     3285.40     3605.59     56.76 o 
   4   0   2     1652.40     1677.58    120.34 o 
   5   0   2     6341.60     6449.35    204.75 o 
   6   0   2     8749.95     8988.63    263.09 o 
   7   0   2     8380.46     8461.80    273.03 o 
   8   0   2     3023.56     2943.00    196.75 o 
   9   0   2      114.83       63.34    120.69 o 
 -11   1   2     2063.44     1848.78     91.99 o 
 -10   1   2     2511.80     2521.55     90.89 o 
  -9   1   2      317.50      360.23     57.72 o 
  -8   1   2       48.16      116.18     57.48 o 
  -7   1   2      566.51      602.44     57.48 o 
  -6   1   2     4602.45     4507.96     55.10 o 
  -5   1   2    35480.59    35273.63    271.89 o 
  -4   1   2    29074.63    29261.45    150.58 o 
  -3   1   2     7917.97     8900.36     74.30 o 
  -2   1   2       32.28       45.62     11.22 o 
   0   1   2     2281.42     2400.79     30.53 o 
   1   1   2       65.59       42.28     44.10 o 
   2   1   2     7852.44     7567.85     93.02 o 
   3   1   2    25404.19    25716.62    124.14 o 
   4   1   2     6466.78     6336.52    134.02 o 
   5   1   2     2939.79     2915.21    131.28 o 
   6   1   2      411.36      499.76     95.30 o 
   7   1   2      454.72      429.65     94.89 o 
   8   1   2     1479.72     1541.86    130.40 o 
   9   1   2     1139.12     1236.43    195.34 o 
 -11   2   2       18.67       38.59     60.15 o 
 -10   2   2       89.37      107.77     61.00 o 
  -9   2   2     1070.26     1066.60     75.94 o 
  -8   2   2      582.42      555.19     56.61 o 
  -7   2   2       56.85       73.70     38.08 o 
  -6   2   2      940.34      990.84     64.17 o 
  -5   2   2      212.05      209.93     37.02 o 
  -4   2   2      143.13      177.64     30.50 o 
  -3   2   2     1299.07     1421.35     32.50 o 
  -2   2   2     1123.35     1287.75     16.26 o 
  -1   2   2    10072.65    10218.83     62.78 o 
   0   2   2    10224.15    10869.67    117.33 o 
   1   2   2      370.99      328.58     30.45 o 
   2   2   2     4200.80     4379.89     74.75 o 
   3   2   2     2781.62     2964.39     51.31 o 
   4   2   2      640.31      744.86     42.66 o 
   5   2   2        2.79       -2.23     69.96 o 
   6   2   2      573.73      595.31     96.51 o 
   7   2   2     1151.77     1200.04    109.50 o 
   8   2   2      993.71      986.39    112.51 o 
   9   2   2       54.73       75.07     98.29 o 
 -11   3   2      750.44      776.57     79.77 o 
 -10   3   2     1102.06     1058.60     70.08 o 
  -9   3   2     1363.40     1390.58     79.46 o 
  -8   3   2       46.51       76.23     61.97 o 
  -7   3   2     1359.22     1384.60     51.41 o 
  -6   3   2     9780.35     9767.75    118.74 o 
  -5   3   2    22709.17    23134.03    150.24 o 
  -4   3   2    10944.42    11477.49     95.77 o 
  -3   3   2     4174.97     4694.76     55.20 o 
  -2   3   2     5188.01     5350.21     43.10 o 
  -1   3   2    12484.10    12869.90     44.95 o 
   0   3   2    11918.72    12423.36     65.56 o 
   1   3   2     5502.26     5428.66     66.59 o 
   2   3   2     9726.36     9767.07    114.02 o 
   3   3   2    21310.92    20949.37    405.30 o 
   4   3   2     2514.53     2513.06     61.75 o 
   5   3   2     1213.66     1173.33     55.79 o 
   6   3   2       96.00      193.17     88.52 o 
   7   3   2      107.22      160.12    120.74 o 
   8   3   2      384.48      409.78    104.57 o 
   9   3   2     1023.69      933.28     87.94 o 
 -11   4   2      183.97      214.96     66.14 o 
 -10   4   2     1070.69     1265.80     84.94 o 
  -9   4   2     5153.69     5183.60    116.77 o 
  -8   4   2     9249.47     9472.21    204.06 o 
  -7   4   2     8032.01     8236.85    185.44 o 
  -6   4   2    15616.22    15997.33    219.67 o 
  -5   4   2     2488.36     2651.22     55.85 o 
  -4   4   2     9863.35     9998.06    128.26 o 
  -3   4   2     6203.82     6419.85     36.80 o 
  -2   4   2    17501.30    17551.12     53.67 o 
  -1   4   2    28273.20    29429.82     98.28 o 
   0   4   2     7105.27     7374.60     32.55 o 
   1   4   2     1762.01     1618.54     51.04 o 
   2   4   2     8031.21     8188.01     84.58 o 
   3   4   2       68.10       89.88     40.88 o 
   4   4   2     6266.95     6175.62    106.17 o 
   5   4   2     9859.11     9851.40    191.68 o 
   6   4   2    11274.54    11245.49    201.16 o 
   7   4   2     9460.69     9859.35    207.24 o 
   8   4   2     2296.17     2285.96    140.06 o 
   9   4   2      431.55      475.97     68.99 o 
 -11   5   2     3351.56     3496.58    110.92 o 
 -10   5   2     2850.45     2751.24    104.89 o 
  -9   5   2      686.07      660.85     71.27 o 
  -8   5   2       83.71      132.73     59.73 o 
  -7   5   2     2351.81     2425.41     80.76 o 
  -6   5   2    11275.03    11041.15    125.63 o 
  -5   5   2    18403.47    18646.75    238.05 o 
  -4   5   2    48260.15    47106.72    300.50 o 
  -3   5   2     7006.58     7409.81     37.79 o 
  -2   5   2    15414.75    15266.54     49.31 o 
  -1   5   2     6770.48     7183.87     34.20 o 
   0   5   2     4218.11     4516.65    116.18 o 
   1   5   2    11605.98    11558.21    114.74 o 
   2   5   2    18948.06    18664.33    129.31 o 
   3   5   2    23844.16    23649.41    163.56 o 
   4   5   2    14610.60    14204.71    172.97 o 
   5   5   2     8171.60     8341.94    136.51 o 
   6   5   2       12.03        9.96     49.02 o 
   7   5   2     1850.99     1914.17    127.07 o 
   8   5   2     3274.66     3150.12     97.95 o 
   9   5   2     2420.80     2429.16     94.68 o 
 -11   6   2        1.44      -23.71     66.94 o 
 -10   6   2      497.05      448.98     57.95 o 
  -9   6   2     1790.67     1881.08     73.23 o 
  -8   6   2     2363.18     2337.93     70.63 o 
  -7   6   2     3142.84     3194.68     70.88 o 
  -6   6   2     1664.47     1587.30     50.70 o 
  -5   6   2      701.06      704.74     33.57 o 
  -4   6   2        1.19       19.22     18.14 o 
  -3   6   2     3484.85     3481.72     29.07 o 
  -2   6   2     2603.26     2780.02     31.38 o 
  -1   6   2      413.94      422.72     15.26 o 
   0   6   2     2995.14     3098.54     46.19 o 
   1   6   2     6044.00     6264.83    106.50 o 
   2   6   2     2294.36     2114.31     47.44 o 
   3   6   2      168.68      201.69     48.11 o 
   4   6   2      736.23      785.25     47.17 o 
   5   6   2     3642.70     3576.25     86.59 o 
   6   6   2     3167.63     3169.04     87.31 o 
   7   6   2     1631.14     1755.89     79.51 o 
   8   6   2      995.21      981.69     70.01 o 
   9   6   2        6.12       33.49     73.24 o 
 -11   7   2       28.57        8.16     68.45 o 
 -10   7   2       29.67       31.62     45.84 o 
  -9   7   2      239.89      226.96     50.82 o 
  -8   7   2      553.62      510.43     52.81 o 
  -7   7   2     1453.21     1453.08     56.35 o 
  -6   7   2     1777.37     1818.91     53.43 o 
  -5   7   2       82.27       65.15     28.18 o 
  -4   7   2      935.67      956.48     26.62 o 
  -3   7   2     3348.76     3436.90     28.75 o 
  -2   7   2     5435.40     5602.79     45.93 o 
  -1   7   2      751.81      713.51     18.91 o 
   0   7   2     4342.23     4514.42     83.67 o 
   1   7   2     4438.32     4397.33     57.12 o 
   2   7   2    11119.07    11477.00     71.29 o 
   3   7   2     3136.29     3320.43     75.19 o 
   4   7   2      292.09      250.71     42.70 o 
   5   7   2      204.37      188.82     47.27 o 
   6   7   2       22.94       32.34     40.85 o 
   7   7   2      369.14      363.14     43.65 o 
   8   7   2       38.29       41.86     55.27 o 
   9   7   2       61.92       -9.42     77.55 o 
 -11   8   2       68.87       10.52     96.81 o 
 -10   8   2      395.08      473.45     57.44 o 
  -9   8   2     3144.72     3163.21     84.86 o 
  -8   8   2     6308.57     6317.69    101.14 o 
  -7   8   2     3565.28     3510.59     73.21 o 
  -6   8   2     3604.09     3665.92     64.02 o 
  -5   8   2      168.23      160.82     30.40 o 
  -4   8   2      132.65      167.42     22.73 o 
  -3   8   2     8578.34     8342.50     74.12 o 
  -2   8   2    31938.29    31781.70     99.61 o 
  -1   8   2    25343.96    25560.93    173.51 o 
   0   8   2    22787.10    23869.06    216.13 o 
   1   8   2     7357.84     7579.40    118.82 o 
   2   8   2     3736.36     3534.91     69.28 o 
   3   8   2     2086.45     2114.78     35.50 o 
   4   8   2     8340.60     8422.02     86.40 o 
   5   8   2     9939.82     9768.15     92.81 o 
   6   8   2     5304.21     5376.17     93.43 o 
   7   8   2     1749.91     1826.30     59.73 o 
   8   8   2     1914.70     1803.22    101.04 o 
   9   8   2      328.58      304.04     86.47 o 
 -10   9   2     1994.08     2009.95     98.22 o 
  -9   9   2      375.87      376.07     51.97 o 
  -8   9   2      271.53      340.51     47.82 o 
  -7   9   2     4460.36     4474.33     87.45 o 
  -6   9   2    10235.04     9811.97    121.80 o 
  -5   9   2    21514.89    21001.41    225.08 o 
  -4   9   2    28439.96    27730.71    149.66 o 
  -3   9   2    27201.02    27183.60    120.67 o 
  -2   9   2     5615.53     5684.28     58.51 o 
  -1   9   2     1809.30     1819.22     23.40 o 
   0   9   2     2951.71     2774.69     36.80 o 
   1   9   2    15062.68    14757.45    207.33 o 
   2   9   2    43812.68    42918.11    761.58 o 
   3   9   2    29188.88    28126.90    247.77 o 
   4   9   2    20676.93    21051.29    210.62 o 
   5   9   2     6451.62     6455.98    117.44 o 
   6   9   2      209.20      247.74     40.27 o 
   7   9   2     1446.72     1326.21     59.10 o 
   8   9   2     1384.51     1299.60     95.58 o 
   9   9   2     1738.75     1686.50    110.14 o 
 -10  10   2      939.55      971.83     84.17 o 
  -9  10   2     2069.35     2065.39     73.68 o 
  -8  10   2     1175.08     1276.12     62.04 o 
  -7  10   2     7153.36     7061.30     88.22 o 
  -6  10   2      515.50      513.14     40.27 o 
  -5  10   2       23.01       37.49     28.55 o 
  -4  10   2      294.51      247.09     22.02 o 
  -3  10   2    14062.12    14218.32    128.13 o 
  -2  10   2    12385.23    12277.31    116.07 o 
  -1  10   2    29169.72    29558.61    144.52 o 
   0  10   2    17434.97    17695.95    260.26 o 
   1  10   2    12782.21    12990.67    232.64 o 
   2  10   2      370.51      371.19     71.97 o 
   3  10   2       70.47      101.44     16.50 o 
   4  10   2     1251.47     1202.73     26.37 o 
   5  10   2     6655.71     6541.00    109.99 o 
   6  10   2     6824.66     6958.04     88.11 o 
   7  10   2     1176.80     1294.29     59.77 o 
   8  10   2     1090.48     1332.41    106.63 o 
 -10  11   2       30.50       75.08    105.69 o 
  -9  11   2        0.15        8.83     48.06 o 
  -8  11   2       81.58       80.35     45.33 o 
  -7  11   2     1460.52     1356.38     50.75 o 
  -6  11   2        3.22        1.05     33.94 o 
  -5  11   2      491.73      552.58     34.64 o 
  -4  11   2      774.45      840.89     27.58 o 
  -3  11   2     6249.65     6689.51     69.78 o 
  -2  11   2       27.13       33.67     14.56 o 
  -1  11   2      157.04      164.47     24.17 o 
   0  11   2     8209.39     8640.34    109.38 o 
   1  11   2     2506.37     2606.33    112.73 o 
   2  11   2     1932.79     2072.80     85.69 o 
   3  11   2     1002.71     1138.38     59.34 o 
   4  11   2      502.38      525.66     29.77 o 
   5  11   2      601.76      606.45     38.53 o 
   6  11   2      255.60      247.25     37.87 o 
   7  11   2       68.63       70.95     64.71 o 
   8  11   2       40.29       18.58     74.78 o 
 -10  12   2      698.71      640.83    136.73 o 
  -9  12   2     1465.86     1510.90     66.84 o 
  -8  12   2     6426.49     6132.65     99.52 o 
  -7  12   2     2660.45     2653.03     62.87 o 
  -6  12   2     1424.63     1361.20     63.10 o 
  -5  12   2     1455.07     1352.66     44.84 o 
  -4  12   2      129.64      131.44     19.36 o 
  -3  12   2       24.68       59.74     17.77 o 
  -2  12   2     8750.38     8906.27    118.04 o 
  -1  12   2    13673.43    13856.25    149.66 o 
   0  12   2    19147.20    19788.44    284.53 o 
   1  12   2    22818.49    23203.94    280.18 o 
   2  12   2     2729.81     2725.33    125.04 o 
   3  12   2     1326.87     1329.48     63.84 o 
   4  12   2     1693.67     1701.29     88.41 o 
   5  12   2     2557.79     2501.20     51.50 o 
   6  12   2      631.49      648.77     40.53 o 
   7  12   2     2587.34     2433.27     89.47 o 
   8  12   2      414.49      353.15     97.26 o 
 -10  13   2     1567.33     1560.46    131.82 o 
  -9  13   2     1073.04     1049.33    108.45 o 
  -8  13   2      133.71      180.42     42.53 o 
  -7  13   2       39.38       44.47     46.02 o 
  -6  13   2     9929.25     9663.65    127.84 o 
  -5  13   2    12621.42    12643.70    172.65 o 
  -4  13   2    19221.83    19182.16    193.79 o 
  -3  13   2    13178.78    12464.54    108.89 o 
  -2  13   2     5783.26     5282.38     70.50 o 
  -1  13   2     4802.31     5292.30     97.36 o 
   0  13   2     1527.84     1543.42     65.45 o 
   1  13   2    32510.25    32169.90    335.49 o 
   2  13   2    13708.77    13006.74    175.09 o 
   3  13   2    16905.04    16678.66    294.16 o 
   4  13   2     6845.56     6758.69    138.67 o 
   5  13   2     5874.44     5757.95     90.78 o 
   6  13   2      400.25      434.02     56.44 o 
   7  13   2      571.72      512.43     64.31 o 
   8  13   2      903.55      798.52    114.85 o 
 -10  14   2     1475.75     1649.81    149.84 o 
  -9  14   2     2437.49     2466.25    133.56 o 
  -8  14   2     5943.84     5982.30    109.11 o 
  -7  14   2    13423.38    13191.64    156.21 o 
  -6  14   2     1462.08     1534.98     70.88 o 
  -5  14   2     1691.69     1611.17     48.46 o 
  -4  14   2      171.99      208.07     22.64 o 
  -3  14   2     5607.23     5454.63     76.83 o 
  -2  14   2    18911.74    17867.41    207.83 o 
  -1  14   2    19050.61    19071.62    209.08 o 
   0  14   2    20837.23    21099.50    406.53 o 
   1  14   2    16828.20    17210.29    258.43 o 
   2  14   2      216.01      243.30     64.40 o 
   3  14   2     1319.43     1427.36     92.79 o 
   4  14   2     1484.42     1317.86     71.10 o 
   5  14   2     4251.55     4419.71     61.71 o 
   6  14   2     4989.45     4910.42    117.83 o 
   7  14   2     4115.56     4148.53    151.68 o 
   8  14   2     1039.89      990.94    105.31 o 
 -10  15   2      444.72      437.80    108.64 o 
  -9  15   2      184.86      121.66     87.45 o 
  -8  15   2       33.38       66.60     51.47 o 
  -7  15   2      209.59      283.34     56.45 o 
  -6  15   2      293.69      358.48     58.38 o 
  -5  15   2     1585.09     1499.27     48.39 o 
  -4  15   2     7121.63     6767.44    142.08 o 
  -3  15   2     3029.99     3053.26     45.50 o 
  -2  15   2      918.92      987.75     66.41 o 
  -1  15   2      808.42      965.10     64.06 o 
   0  15   2     2212.50     2485.99     51.18 o 
   1  15   2     2368.91     2142.35    119.93 o 
   2  15   2     2499.72     2507.60    127.74 o 
   3  15   2      738.47      700.39     84.82 o 
   4  15   2       86.23      122.52     56.02 o 
   5  15   2      570.05      565.70     38.00 o 
   6  15   2      394.50      390.78     60.66 o 
   7  15   2        2.53       28.78     58.19 o 
   8  15   2      193.36      233.10    102.77 o 
  -9  16   2       47.69       57.69     82.18 o 
  -8  16   2      852.29      841.93     62.82 o 
  -7  16   2      557.69      569.34     62.64 o 
  -6  16   2      161.05      170.07     52.03 o 
  -5  16   2      197.81      208.18     34.84 o 
  -4  16   2        1.64        1.73     21.55 o 
  -3  16   2        5.16       24.31     19.47 o 
  -2  16   2      185.99      217.38     46.35 o 
  -1  16   2     1897.47     1844.45     43.91 o 
   0  16   2     2255.69     2375.73     52.27 o 
   1  16   2     2894.28     2811.08     78.38 o 
   2  16   2       42.91       66.76     87.04 o 
   3  16   2       63.90       97.99     75.80 o 
   4  16   2        8.31       37.84     58.00 o 
   5  16   2      732.79      705.46     40.88 o 
   6  16   2      219.72      226.07     56.43 o 
   7  16   2      411.51      388.68     60.51 o 
   8  16   2      114.68       92.87     73.58 o 
  -9  17   2     1117.38     1110.87     90.99 o 
  -8  17   2      104.45      106.93     69.41 o 
  -7  17   2      828.34      841.49     73.72 o 
  -6  17   2     4603.72     4420.53    104.18 o 
  -5  17   2    11977.68    11988.71    148.36 o 
  -4  17   2     8433.36     8235.63     95.70 o 
  -3  17   2     8610.42     8426.92    108.36 o 
  -2  17   2     2116.52     2369.03     75.37 o 
  -1  17   2      682.76      718.35     37.13 o 
   0  17   2     1012.99     1020.05     55.93 o 
   1  17   2     6050.57     5984.02    179.46 o 
   2  17   2    10774.37    10382.85    229.03 o 
   3  17   2    10079.46    10422.37    185.07 o 
   4  17   2     4279.24     4391.33    107.81 o 
   5  17   2      252.70      339.30     56.90 o 
   6  17   2        4.56       47.04     54.37 o 
   7  17   2      238.08      195.30     64.13 o 
  -9  18   2     4810.07     4817.38    143.20 o 
  -8  18   2     5707.92     5915.03    187.97 o 
  -7  18   2     5325.62     5247.88    116.97 o 
  -6  18   2     3304.40     3121.19    123.61 o 
  -5  18   2      583.91      608.59     62.03 o 
  -4  18   2      505.26      461.64     27.54 o 
  -3  18   2     4727.97     4528.77     65.12 o 
  -2  18   2     8352.80     8750.96    176.66 o 
  -1  18   2    14620.35    15306.31    153.10 o 
   0  18   2    17617.15    17557.04    222.69 o 
   1  18   2     6467.25     6785.11    195.34 o 
   2  18   2      353.50      347.86     93.85 o 
   3  18   2      461.42      462.97    108.58 o 
   4  18   2     4668.00     4554.36    290.12 o 
   5  18   2     3530.14     3496.91     93.81 o 
   6  18   2     2530.05     2511.24     87.05 o 
   7  18   2     2672.97     2657.90    127.38 o 
  -9  19   2        4.23       65.93     77.91 o 
  -8  19   2        1.37       10.06     74.79 o 
  -7  19   2      388.71      409.75     63.68 o 
  -6  19   2      783.26      725.45     66.04 o 
  -5  19   2     5173.61     5080.64    110.15 o 
  -4  19   2     9891.37     9550.20    223.75 o 
  -3  19   2     6679.94     6175.77    126.28 o 
  -2  19   2     2699.95     2733.61     85.36 o 
  -1  19   2     1623.76     1782.45     85.15 o 
   0  19   2     3143.49     3069.28    195.09 o 
   1  19   2     2087.23     1951.95     43.22 o 
   2  19   2     3964.18     3945.34    168.03 o 
   3  19   2     1510.54     1467.20    124.15 o 
   4  19   2     2943.43     3064.45    145.36 o 
   5  19   2     2466.89     2247.40     82.97 o 
   6  19   2        8.15        3.55     53.45 o 
   7  19   2       62.86       50.01     62.32 o 
  -9  20   2        9.52       -5.27     70.69 o 
  -8  20   2        2.52        8.15     64.88 o 
  -7  20   2        4.17       -7.60     58.59 o 
  -6  20   2      111.29      165.81     57.18 o 
  -5  20   2      890.08      664.96     67.27 o 
  -4  20   2       23.83        0.14     67.57 o 
  -3  20   2      286.86      274.94     79.55 o 
  -2  20   2        9.63       22.31     54.60 o 
  -1  20   2      484.30      495.57     69.43 o 
   0  20   2      107.92      125.55     34.80 o 
   1  20   2     1077.58     1020.41    121.97 o 
   2  20   2      120.08      223.69    105.53 o 
   3  20   2        7.86      -21.33     90.27 o 
   4  20   2       80.42       81.00     83.55 o 
   5  20   2      288.69      267.91     55.49 o 
   6  20   2       11.75        9.14     54.91 o 
   7  20   2       14.66       26.01     60.39 o 
  -8  21   2       28.97       28.78     78.25 o 
  -7  21   2     1641.63     1526.88    148.04 o 
  -6  21   2     1883.20     1915.81    101.70 o 
  -5  21   2      658.85      682.33     66.05 o 
  -4  21   2     2994.97     2810.81    106.16 o 
  -3  21   2     4845.51     4826.76    111.23 o 
  -2  21   2     1613.37     1721.85     80.27 o 
  -1  21   2     4343.30     4500.87    232.02 o 
   0  21   2      131.34      113.71     60.33 o 
   1  21   2      603.38      598.17     39.68 o 
   2  21   2     2302.89     2257.75    149.64 o 
   3  21   2     3330.06     3225.11    167.66 o 
   4  21   2     4839.92     4347.99    189.95 o 
   5  21   2      184.84      202.83     57.79 o 
   6  21   2        1.33        3.28     55.34 o 
  -8  22   2     3788.53     3704.60    218.14 o 
  -7  22   2     3307.26     3248.71    163.58 o 
  -6  22   2     2337.38     2172.86     91.39 o 
  -5  22   2       51.17       80.33     69.27 o 
  -4  22   2      200.11      205.40     73.94 o 
  -3  22   2     1075.30     1224.75     81.10 o 
  -2  22   2     5191.13     5377.02    115.00 o 
  -1  22   2    22226.34    22552.78    344.03 o 
   0  22   2    29462.61    29804.31    238.64 o 
   1  22   2     3138.50     3072.78     60.51 o 
   2  22   2      584.65      663.36    119.75 o 
   3  22   2      102.73      123.33    106.27 o 
   4  22   2     1485.15     1449.07    143.17 o 
   5  22   2     2940.00     2879.85     93.16 o 
   6  22   2     2921.86     2835.76     95.87 o 
  -8  23   2       22.42       54.80     73.54 o 
  -7  23   2      208.22      250.71     96.29 o 
  -6  23   2      887.72     1090.51     76.99 o 
  -5  23   2     5149.94     5019.49    140.32 o 
  -4  23   2     7427.16     7789.67    268.56 o 
  -3  23   2     3317.28     3308.08     99.51 o 
  -2  23   2     2152.38     2103.33     87.17 o 
  -1  23   2       22.81      339.88     89.44 o 
   0  23   2     4816.05     5007.92    119.34 o 
   1  23   2     3549.97     3650.01    182.49 o 
   2  23   2     4969.86     4827.92    192.76 o 
   3  23   2     7428.26     7818.91    242.81 o 
   4  23   2     2875.17     2838.90    178.76 o 
   5  23   2      359.65      396.80     68.97 o 
   6  23   2        0.97        5.29     58.67 o 
  -7  24   2      244.34      260.30     91.07 o 
  -6  24   2      357.66      286.03     79.15 o 
  -5  24   2      122.81       53.56     74.65 o 
  -4  24   2      575.61      429.35    146.24 o 
  -3  24   2       61.96       92.47     62.95 o 
  -2  24   2      173.61      222.25     64.83 o 
  -1  24   2     1653.92     1782.04    103.76 o 
   0  24   2      924.17     1229.76     97.40 o 
   1  24   2     1558.45     1486.46    135.33 o 
   2  24   2       30.10       46.67     94.47 o 
   3  24   2       41.43      -28.94    118.98 o 
   4  24   2      534.55      472.77    128.42 o 
   5  24   2      268.02      343.93     69.74 o 
  -7  25   2      396.23      304.71     96.55 o 
  -6  25   2      586.31      501.81    145.28 o 
  -5  25   2      323.39      341.97     80.49 o 
  -4  25   2      682.49      528.78    135.60 o 
  -3  25   2     1488.90     1499.14     85.34 o 
  -2  25   2      656.69      680.57     69.86 o 
  -1  25   2     1060.17      995.72     81.21 o 
   0  25   2       66.51      248.66     90.85 o 
   1  25   2      701.55      854.64    133.85 o 
   2  25   2      729.14      698.12    123.20 o 
   3  25   2      525.04      475.38    123.28 o 
   4  25   2     1338.02     1171.72    150.78 o 
   5  25   2      100.01       89.39     66.28 o 
  -6  26   2      615.17      549.02    145.47 o 
  -5  26   2        9.38      -82.76    124.58 o 
  -4  26   2       99.30       65.93     78.09 o 
  -3  26   2      643.58      724.55     77.57 o 
  -2  26   2     1888.09     2043.25     92.74 o 
  -1  26   2     3211.35     3226.82    108.04 o 
   0  26   2     6039.28     6011.98    162.72 o 
   1  26   2     2750.98     2881.97    172.28 o 
   2  26   2      236.31      199.94    117.47 o 
   3  26   2      240.93      244.82    121.63 o 
   4  26   2     1087.61      915.62    147.17 o 
   5  26   2     1851.12     1550.01    173.33 o 
  -6  27   2     1528.87     1377.15    159.86 o 
  -5  27   2     2817.67     2802.46    196.65 o 
  -4  27   2     4474.34     4345.54    211.74 o 
  -3  27   2     3693.53     4046.02    118.74 o 
  -2  27   2     1864.74     1819.97     91.64 o 
  -1  27   2      127.15      238.73     73.17 o 
   0  27   2      597.26      616.38     78.81 o 
   1  27   2     2121.80     2192.80    179.70 o 
   2  27   2     4087.36     3979.41    197.92 o 
   3  27   2     6173.91     5825.29    156.93 o 
   4  27   2     2730.96     2678.05    191.78 o 
  -5  28   2      235.83      167.75    144.28 o 
  -4  28   2       21.89      -10.77     86.94 o 
  -3  28   2      263.29      322.59     80.82 o 
  -2  28   2     1811.51     1788.00    100.27 o 
  -1  28   2     3349.10     3267.78    135.95 o 
   0  28   2     1514.40     1558.94     87.18 o 
   1  28   2      734.47      803.06    102.52 o 
   2  28   2      187.71      218.33     86.10 o 
   3  28   2      107.19      111.48    109.48 o 
  -5  29   2        1.95      -20.49     86.07 o 
  -4  29   2        1.16       -9.20     78.45 o 
  -3  29   2       82.44       72.11     67.66 o 
  -2  29   2       11.02       47.20     66.28 o 
  -1  29   2        0.67      105.23     74.62 o 
   0  29   2      205.28      319.91     75.74 o 
   1  29   2       15.06       36.87     78.60 o 
   2  29   2       12.60       47.54     75.50 o 
   3  29   2       73.43       62.69     78.20 o 
  -4  30   2       20.54       11.53     89.37 o 
  -3  30   2      235.01      294.91     81.85 o 
  -2  30   2     1057.38     1118.93     92.20 o 
  -1  30   2     1634.46     1637.35    103.00 o 
   0  30   2     1924.58     1753.96    109.38 o 
   1  30   2     1304.66     1356.31    118.64 o 
   2  30   2      168.30      218.86     73.44 o 
  -3  31   2     3643.07     3588.06    126.44 o 
  -2  31   2     1696.29     1988.15    108.96 o 
  -1  31   2       78.73      122.19     75.72 o 
   0  31   2      355.11      465.03     81.54 o 
   1  31   2     1688.46     1618.59    130.52 o 
 -11   1   3     1760.70     1785.97     86.75 o 
 -10   1   3     1426.77     1411.77     75.04 o 
  -9   1   3     1322.47     1214.12     77.39 o 
  -8   1   3      456.19      541.49     62.66 o 
  -7   1   3     8502.87     8375.83    104.48 o 
  -6   1   3     7753.23     7434.75     88.61 o 
  -5   1   3    14283.76    14925.97    107.43 o 
  -4   1   3     5628.82     5407.55     61.09 o 
  -3   1   3    70190.41    71595.38    384.95 o 
  -2   1   3    40548.64    40959.41    301.85 o 
  -1   1   3    15523.64    16158.94    143.93 o 
   0   1   3     4879.64     4989.36    117.19 o 
   1   1   3    10265.88    10452.38    107.92 o 
   2   1   3    12413.52    12311.76    142.75 o 
   3   1   3    12155.48    12159.67    184.67 o 
   4   1   3     4064.60     4206.72    105.59 o 
   5   1   3      802.08      839.13     89.91 o 
   6   1   3       35.65       30.51     83.41 o 
   7   1   3      979.39      862.86    100.19 o 
   8   1   3     1277.86     1233.98    132.84 o 
 -11   2   3      107.73      153.21     64.01 o 
 -10   2   3     2404.09     2461.61     99.11 o 
  -9   2   3    10961.82    10938.89    196.19 o 
  -8   2   3    21274.61    20966.59    171.84 o 
  -7   2   3    20321.64    20522.59    175.91 o 
  -6   2   3      700.18      677.63     42.24 o 
  -5   2   3     3532.08     3970.25     55.50 o 
  -4   2   3     7874.87     7783.05     63.18 o 
  -3   2   3    45899.24    46140.30    180.87 o 
  -2   2   3     2142.00     2176.07     28.36 o 
  -1   2   3    73762.39    73544.11   1194.77 o 
   0   2   3     2875.98     2794.41     44.93 o 
   1   2   3     3938.02     3937.45     70.66 o 
   2   2   3    10680.83    10984.36     99.02 o 
   3   2   3     1346.45     1317.44     77.58 o 
   4   2   3     1300.74     1165.11     48.77 o 
   5   2   3    10691.43    10469.64    114.31 o 
   6   2   3    11263.16    11385.41    211.02 o 
   7   2   3     2616.16     2848.28    136.77 o 
   8   2   3      803.32      907.99    110.37 o 
 -11   3   3     2367.39     2310.39     90.49 o 
 -10   3   3     2092.48     2083.39     94.29 o 
  -9   3   3     1823.20     1819.42     76.65 o 
  -8   3   3       65.14      142.59     51.60 o 
  -7   3   3     6727.05     6990.29    131.28 o 
  -6   3   3    22834.93    21911.14    201.50 o 
  -5   3   3    41388.16    40445.84    255.96 o 
  -4   3   3     1823.82     1754.87     36.38 o 
  -3   3   3     3713.12     4194.44     33.17 o 
  -2   3   3      218.63      257.51     16.41 o 
  -1   3   3    10886.85    11540.35     87.31 o 
   0   3   3      311.73      327.78     22.61 o 
   1   3   3     3028.48     3032.84     46.94 o 
   2   3   3     3459.49     3178.18     63.28 o 
   3   3   3    17459.99    16777.56    244.46 o 
   4   3   3     8951.14     8914.13    105.05 o 
   5   3   3     1550.68     1633.89     62.99 o 
   6   3   3       89.22       98.32     95.51 o 
   7   3   3      400.09      473.07    103.73 o 
   8   3   3     1991.56     2237.07    143.45 o 
 -11   4   3        5.58       18.24     62.95 o 
 -10   4   3      727.31      735.49     69.44 o 
  -9   4   3      227.13      281.23     53.81 o 
  -8   4   3     1168.48     1230.48     61.53 o 
  -7   4   3     3652.52     3734.54     84.83 o 
  -6   4   3     4481.37     4499.10     74.62 o 
  -5   4   3       61.98       87.26     35.98 o 
  -4   4   3        6.23       16.13     14.93 o 
  -3   4   3     1627.44     1784.58     22.59 o 
  -2   4   3     3796.83     3855.17     27.77 o 
  -1   4   3     5502.98     5812.55     45.02 o 
   0   4   3     3459.27     3544.19     45.12 o 
   1   4   3       33.69       22.97     14.70 o 
   2   4   3       40.01       73.20     34.93 o 
   3   4   3        1.65       33.13     58.54 o 
   4   4   3     2148.15     2097.70    101.77 o 
   5   4   3     1435.48     1440.49     62.72 o 
   6   4   3      691.13      711.74    102.77 o 
   7   4   3      913.46     1042.97     99.93 o 
   8   4   3      423.94      492.11     84.71 o 
 -11   5   3      595.84      552.58     77.43 o 
 -10   5   3      356.09      362.53     61.08 o 
  -9   5   3       88.63      114.07     54.11 o 
  -8   5   3     2238.57     2183.76     84.10 o 
  -7   5   3     6270.57     6202.17     93.41 o 
  -6   5   3     1790.32     1851.75     63.06 o 
  -5   5   3     3546.91     3541.53     49.93 o 
  -4   5   3     1065.02     1053.04     20.62 o 
  -3   5   3       64.78       43.47     13.13 o 
  -2   5   3      638.81      628.28     13.94 o 
  -1   5   3     4193.57     4274.42     39.78 o 
   0   5   3     2220.70     2228.48     32.63 o 
   1   5   3     3405.10     3136.92    116.86 o 
   2   5   3     8597.20     8186.37    295.77 o 
   3   5   3     1801.02     1615.61     63.56 o 
   4   5   3     2782.39     2640.71     64.21 o 
   5   5   3      769.78      735.07     54.49 o 
   6   5   3      237.66      233.54     51.39 o 
   7   5   3       79.65       86.56     76.07 o 
   8   5   3      421.55      415.88     83.50 o 
 -11   6   3       93.33      147.98     69.79 o 
 -10   6   3     1718.67     1779.44     82.89 o 
  -9   6   3     4882.18     4885.95     95.29 o 
  -8   6   3    12720.67    12495.13    169.77 o 
  -7   6   3     9947.14    10024.99    144.25 o 
  -6   6   3     2682.74     2664.75     62.69 o 
  -5   6   3      379.47      399.98     36.75 o 
  -4   6   3     8740.03     8708.25     47.19 o 
  -3   6   3    17377.05    17191.74     53.20 o 
  -2   6   3    12829.58    12733.52     62.30 o 
  -1   6   3    13928.81    14019.28     81.96 o 
   0   6   3    37918.11    37690.68    317.90 o 
   1   6   3    20520.72    20676.71    160.56 o 
   2   6   3     1747.09     1584.39     70.84 o 
   3   6   3     6367.85     6589.08    134.44 o 
   4   6   3     3970.10     3895.49     96.69 o 
   5   6   3    10977.48    10854.81    139.04 o 
   6   6   3    14895.81    14720.25    146.25 o 
   7   6   3     3905.27     4038.32    122.78 o 
   8   6   3      374.33      401.37     81.26 o 
 -11   7   3     1991.05     2099.78     90.16 o 
 -10   7   3     1848.19     1893.10     69.47 o 
  -9   7   3      999.89     1009.05     55.30 o 
  -8   7   3      540.11      554.46     53.66 o 
  -7   7   3     7440.03     7188.78     91.61 o 
  -6   7   3    22650.49    21766.12    191.43 o 
  -5   7   3    27431.68    26633.67    248.00 o 
  -4   7   3    33030.29    32188.77    157.47 o 
  -3   7   3    12520.66    12962.87     57.50 o 
  -2   7   3     4538.86     4572.50     37.47 o 
  -1   7   3      917.56      896.61     19.36 o 
   0   7   3     6015.11     5805.51     93.09 o 
   1   7   3    26550.94    27292.27    235.40 o 
   2   7   3    59546.52    60391.93    286.44 o 
   3   7   3    31431.16    31607.11    288.18 o 
   4   7   3    12915.09    13029.50    195.55 o 
   5   7   3     1713.07     1725.74     66.50 o 
   6   7   3      921.77      847.33     60.85 o 
   7   7   3      680.59      670.34     61.87 o 
   8   7   3     1444.63     1515.87    123.66 o 
 -11   8   3      246.40      276.03     60.61 o 
 -10   8   3     1033.28     1016.39     71.23 o 
  -9   8   3     3811.20     3822.89     84.80 o 
  -8   8   3     2819.80     2852.10     73.30 o 
  -7   8   3      897.34      903.97     47.95 o 
  -6   8   3      584.30      561.00     42.85 o 
  -5   8   3      242.10      267.78     25.95 o 
  -4   8   3     1210.96     1109.92     22.40 o 
  -3   8   3    26147.58    26596.59    138.47 o 
  -2   8   3    25986.93    26196.87    144.81 o 
  -1   8   3    10192.59     9750.49    116.10 o 
   0   8   3     9382.13     9494.42    147.74 o 
   1   8   3     2772.76     2747.48     58.28 o 
   2   8   3      329.72      398.16     49.21 o 
   3   8   3      760.53      681.62     56.87 o 
   4   8   3     2793.87     2761.38    111.23 o 
   5   8   3     3703.29     3772.69     96.13 o 
   6   8   3      700.65      755.84     46.61 o 
   7   8   3     1208.85     1282.79     66.50 o 
   8   8   3      172.97      152.64     76.18 o 
 -11   9   3        6.03       15.89     57.50 o 
 -10   9   3      130.09       86.77     56.30 o 
  -9   9   3        3.32       28.01     46.69 o 
  -8   9   3      650.25      573.44     51.73 o 
  -7   9   3     3347.98     3285.95     68.91 o 
  -6   9   3      269.01      296.44     33.70 o 
  -5   9   3      517.90      518.73     31.52 o 
  -4   9   3       53.29       63.42     16.35 o 
  -3   9   3     1332.39     1426.80     24.54 o 
  -2   9   3     1021.00     1070.12     20.21 o 
  -1   9   3     1330.55     1358.13     28.40 o 
   0   9   3      478.15      536.31     45.62 o 
   1   9   3     5038.71     5543.41     65.74 o 
   2   9   3     1878.70     1919.53     38.99 o 
   3   9   3       27.27       23.92     50.94 o 
   4   9   3      131.19      178.99     58.70 o 
   5   9   3       82.45       98.42     39.61 o 
   6   9   3      574.06      561.71     45.08 o 
   7   9   3       97.50       28.05     76.97 o 
   8   9   3        8.85       -1.95     75.52 o 
 -11  10   3       48.99       78.59     81.03 o 
 -10  10   3     1067.22     1090.44     72.06 o 
  -9  10   3     2625.76     2663.02     76.68 o 
  -8  10   3    16763.08    16187.76    237.78 o 
  -7  10   3     4642.27     4422.89     90.28 o 
  -6  10   3      641.24      580.21     46.08 o 
  -5  10   3       97.95      103.02     28.35 o 
  -4  10   3       20.83       23.68     16.51 o 
  -3  10   3      126.06       89.41     17.72 o 
  -2  10   3    26956.09    27909.10    104.45 o 
  -1  10   3    32849.23    33084.35    225.19 o 
   0  10   3    19532.15    19466.12    220.57 o 
   1  10   3    17711.27    17391.39    515.96 o 
   2  10   3        7.16       11.11     26.44 o 
   3  10   3     2317.73     2339.95     40.86 o 
   4  10   3     6185.78     6164.69     87.42 o 
   5  10   3     3025.66     2916.06     60.58 o 
   6  10   3     4316.52     4203.07     97.70 o 
   7  10   3     1848.93     1753.83     98.32 o 
   8  10   3      144.39      217.15     78.74 o 
 -11  11   3     2290.53     2501.50    122.61 o 
 -10  11   3      957.52      941.86     79.12 o 
  -9  11   3       25.63       71.94     47.05 o 
  -8  11   3      142.00      124.81     47.53 o 
  -7  11   3     3155.96     3086.19     67.96 o 
  -6  11   3    12401.93    12095.70    243.31 o 
  -5  11   3    19946.89    19238.80    258.39 o 
  -4  11   3    39293.27    38867.84    223.01 o 
  -3  11   3    12738.27    12463.73    133.70 o 
  -2  11   3     3605.58     3713.92     45.13 o 
  -1  11   3      307.92      342.91     18.41 o 
   0  11   3     2899.75     2716.45     39.66 o 
   1  11   3    10008.04     9463.21    115.34 o 
   2  11   3    20543.02    20465.54    221.14 o 
   3  11   3    21207.41    20617.38    150.99 o 
   4  11   3     7897.48     7780.83     93.33 o 
   5  11   3     1942.88     2015.36     51.76 o 
   6  11   3     2617.39     2484.11    101.18 o 
   7  11   3     1062.16     1106.12     92.71 o 
   8  11   3     1896.58     1952.06    116.50 o 
 -11  12   3      645.67      616.70     97.12 o 
 -10  12   3     1955.32     1958.12     93.26 o 
  -9  12   3     4100.52     4406.99    113.75 o 
  -8  12   3    11262.49    11505.91    198.14 o 
  -7  12   3     7636.59     7409.70    178.56 o 
  -6  12   3      593.94      582.89     49.69 o 
  -5  12   3       41.75       41.54     24.71 o 
  -4  12   3      100.93       51.25     18.35 o 
  -3  12   3    27228.85    27527.12    192.71 o 
  -2  12   3    15242.21    14896.34     96.24 o 
  -1  12   3     9321.38     8670.06     52.02 o 
   0  12   3    18565.53    17803.06    337.86 o 
   1  12   3    24993.59    26301.05    191.76 o 
   2  12   3       22.82       27.32     31.87 o 
   3  12   3      149.10      135.62     29.95 o 
   4  12   3     3437.30     3487.45    124.59 o 
   5  12   3     3592.36     3546.32     79.50 o 
   6  12   3     4591.73     4434.62    135.66 o 
   7  12   3     3844.48     3795.91    126.85 o 
   8  12   3     1109.09     1173.01     99.05 o 
 -10  13   3       37.31       34.54     90.83 o 
  -9  13   3        0.55       20.89     87.22 o 
  -8  13   3      258.75      294.52     61.56 o 
  -7  13   3     1684.21     1868.08     74.84 o 
  -6  13   3      175.64      185.88     47.42 o 
  -5  13   3      666.83      696.09     34.18 o 
  -4  13   3      309.79      365.30     22.80 o 
  -3  13   3       57.17       99.26     20.16 o 
  -2  13   3     3390.57     3474.47     45.56 o 
  -1  13   3     4529.20     4984.16     89.49 o 
   0  13   3      605.67      655.04     36.67 o 
   1  13   3       13.28       30.91     46.00 o 
   2  13   3      575.84      579.78     46.28 o 
   3  13   3      132.53      116.48     31.68 o 
   4  13   3     1030.12     1017.13     32.13 o 
   5  13   3      214.98      203.57     55.94 o 
   6  13   3     1245.79     1182.95     70.29 o 
   7  13   3       35.12       25.51     88.90 o 
   8  13   3       81.93       61.67     81.35 o 
 -10  14   3      154.29      224.09     96.25 o 
  -9  14   3      655.54      598.34    103.69 o 
  -8  14   3     1390.91     1329.85     64.36 o 
  -7  14   3     1369.53     1275.15     67.10 o 
  -6  14   3      444.16      492.28     53.07 o 
  -5  14   3      472.20      514.97     31.69 o 
  -4  14   3     2737.40     2844.45     52.72 o 
  -3  14   3      136.08      115.79     20.64 o 
  -2  14   3     5314.63     5334.78     79.65 o 
  -1  14   3     4684.36     4677.81     49.24 o 
   0  14   3      751.84      772.83     28.23 o 
   1  14   3      359.20      411.71     53.18 o 
   2  14   3     2595.06     2800.23     72.95 o 
   3  14   3       10.67       16.19     34.09 o 
   4  14   3      425.22      445.26     31.64 o 
   5  14   3     3050.31     2960.15     87.91 o 
   6  14   3       45.50       58.51     53.74 o 
   7  14   3      201.99      175.28     70.08 o 
 -10  15   3      869.09      856.68    116.46 o 
  -9  15   3      270.89      268.70    103.15 o 
  -8  15   3       87.13      124.62     47.37 o 
  -7  15   3     1607.19     1539.27    110.63 o 
  -6  15   3     9098.68     8931.13    122.74 o 
  -5  15   3     9251.67     8834.93    128.20 o 
  -4  15   3    12721.72    12762.10    109.66 o 
  -3  15   3    11162.07    11594.46    111.21 o 
  -2  15   3     3431.20     3507.68     53.97 o 
  -1  15   3     1225.26     1266.62     26.30 o 
   0  15   3     5962.54     5891.99     85.94 o 
   1  15   3    14452.88    14399.42    165.38 o 
   2  15   3     8536.67     8699.43    362.79 o 
   3  15   3     8218.97     8261.45     95.17 o 
   4  15   3     2615.91     2658.42     56.35 o 
   5  15   3     1724.62     1679.47     76.60 o 
   6  15   3        8.39      -15.68     57.56 o 
   7  15   3     1169.29     1033.73     89.14 o 
 -10  16   3     1394.34     1298.29    164.45 o 
  -9  16   3     2051.00     2249.99    177.12 o 
  -8  16   3     4337.17     4637.94    126.36 o 
  -7  16   3     6973.56     7205.59    131.73 o 
  -6  16   3     1795.53     1625.09     68.85 o 
  -5  16   3     1057.87     1040.14     45.67 o 
  -4  16   3      250.37      235.16     23.72 o 
  -3  16   3     6036.20     6026.16    150.75 o 
  -2  16   3    14856.11    15001.67    126.06 o 
  -1  16   3    20451.83    20321.65    167.16 o 
   0  16   3    18029.20    17684.36    194.06 o 
   1  16   3     3261.31     3319.41    108.70 o 
   2  16   3      105.66      146.37     54.01 o 
   3  16   3     1571.45     1579.86     55.94 o 
   4  16   3     7041.45     7016.30     88.99 o 
   5  16   3     6822.06     6901.08    154.46 o 
   6  16   3     1866.07     1852.50     81.04 o 
   7  16   3     2027.65     1901.84    103.69 o 
 -10  17   3      108.19      154.05    108.59 o 
  -9  17   3      633.92      582.49    113.38 o 
  -8  17   3       32.41       19.16     85.27 o 
  -7  17   3      611.70      707.66     62.86 o 
  -6  17   3      942.22      947.53     69.23 o 
  -5  17   3     2326.71     2361.85    116.18 o 
  -4  17   3     5124.40     5018.06     62.33 o 
  -3  17   3     2427.64     2610.51     76.46 o 
  -2  17   3      738.96      776.81     56.15 o 
  -1  17   3      265.29      267.29     29.95 o 
   0  17   3     1480.94     1409.07     47.61 o 
   1  17   3     2679.20     2497.55     90.40 o 
   2  17   3     3317.87     3390.81    114.52 o 
   3  17   3     2750.83     2793.67     75.50 o 
   4  17   3     3385.65     3464.69     71.75 o 
   5  17   3      578.89      579.31     64.20 o 
   6  17   3      415.52      398.95     84.04 o 
   7  17   3       34.78       28.75     59.89 o 
  -9  18   3       87.74      132.31     73.26 o 
  -8  18   3      186.81      117.82     80.54 o 
  -7  18   3       56.23       30.16     50.50 o 
  -6  18   3      955.07      897.10     64.24 o 
  -5  18   3       23.00       18.89     32.50 o 
  -4  18   3       79.49       71.02     25.57 o 
  -3  18   3       23.15       62.02     52.65 o 
  -2  18   3        2.79        2.28     27.91 o 
  -1  18   3       62.39       92.49     29.00 o 
   0  18   3      312.13      312.40     18.74 o 
   1  18   3        7.62       21.85     62.49 o 
   2  18   3        1.35        3.56     62.37 o 
   3  18   3       48.29       56.64     44.44 o 
   4  18   3     1714.84     1709.62     59.16 o 
   5  18   3      645.46      519.59     61.74 o 
   6  18   3       80.46       54.50     59.42 o 
   7  18   3      134.45       40.98     63.85 o 
  -9  19   3       50.12       46.70     64.90 o 
  -8  19   3      246.29      227.06     84.98 o 
  -7  19   3      853.44      786.44     67.83 o 
  -6  19   3     2672.72     2666.27     84.85 o 
  -5  19   3     5249.07     5051.15    120.20 o 
  -4  19   3     7891.92     7560.39    105.24 o 
  -3  19   3     3382.35     3415.55     89.29 o 
  -2  19   3      738.05      792.72     61.86 o 
  -1  19   3        3.38       -3.72     27.42 o 
   0  19   3     5736.11     5582.58    114.13 o 
   1  19   3     4676.77     4690.56    120.79 o 
   2  19   3     5395.02     5403.18    184.39 o 
   3  19   3     3893.48     3891.77    121.33 o 
   4  19   3     3252.34     3034.81    135.75 o 
   5  19   3      594.44      645.80     63.18 o 
   6  19   3        3.69       18.32     57.40 o 
  -9  20   3     2604.47     2803.89    128.89 o 
  -8  20   3     2986.46     3054.12    151.32 o 
  -7  20   3     4440.92     4323.86    150.61 o 
  -6  20   3     1816.55     1778.70     80.97 o 
  -5  20   3       64.63       34.71     57.88 o 
  -4  20   3     1523.74     1634.31    112.51 o 
  -3  20   3     6578.16     6612.30    119.01 o 
  -2  20   3    11576.36    11837.30    164.75 o 
  -1  20   3     5209.22     5331.16     64.42 o 
   0  20   3     4332.76     4495.03     81.14 o 
   1  20   3     2445.17     2528.61    103.22 o 
   2  20   3        8.59       -0.48     61.32 o 
   3  20   3      585.69      552.15     68.63 o 
   4  20   3     3304.89     3302.85    203.30 o 
   5  20   3     1523.86     1762.48     78.71 o 
   6  20   3     2529.66     2677.77    103.17 o 
  -9  21   3      136.60      187.55     72.81 o 
  -8  21   3        6.37       44.51     80.31 o 
  -7  21   3      961.40      974.98    110.58 o 
  -6  21   3     3609.69     3469.67     99.61 o 
  -5  21   3    10934.05    10490.36    148.74 o 
  -4  21   3     8036.03     8152.22    181.29 o 
  -3  21   3     7785.75     7608.71    126.87 o 
  -2  21   3     2338.75     2491.74    128.94 o 
  -1  21   3      161.93      164.02     37.05 o 
   0  21   3     2940.26     2872.50     51.74 o 
   1  21   3     2373.22     2394.38    101.33 o 
   2  21   3     4758.24     4634.25    122.46 o 
   3  21   3     3022.31     3218.34    146.46 o 
   4  21   3     1831.32     1845.25    100.77 o 
   5  21   3      406.77      394.55     61.66 o 
   6  21   3       13.02       10.12     62.04 o 
  -8  22   3       66.07       90.80     91.87 o 
  -7  22   3       39.58       81.38     93.08 o 
  -6  22   3       35.93       56.55     54.42 o 
  -5  22   3     1922.80     1817.49    156.80 o 
  -4  22   3     1066.83     1047.24     77.73 o 
  -3  22   3        1.75       -5.78     62.00 o 
  -2  22   3     1066.99      896.21     71.89 o 
  -1  22   3     4872.59     4637.41     94.77 o 
   0  22   3       54.40       97.05     45.90 o 
   1  22   3       78.05       88.83     39.74 o 
   2  22   3       42.27       37.65     63.32 o 
   3  22   3      474.80      455.22     72.03 o 
   4  22   3      692.73      569.38     78.48 o 
   5  22   3      110.58      140.86     62.95 o 
  -8  23   3       66.82       71.80     93.23 o 
  -7  23   3      506.73      511.58     91.22 o 
  -6  23   3     1208.26     1270.26     76.92 o 
  -5  23   3     1250.28     1167.37    132.84 o 
  -4  23   3     6906.59     6605.78    130.95 o 
  -3  23   3       89.79       76.98     58.86 o 
  -2  23   3      325.27      356.67     66.67 o 
  -1  23   3      449.26      484.14     61.62 o 
   0  23   3       62.11       73.88     78.40 o 
   1  23   3      522.34      545.76     77.42 o 
   2  23   3     1751.44     1854.51    132.25 o 
   3  23   3     1822.24     1853.95     96.03 o 
   4  23   3      943.86      858.22     88.88 o 
   5  23   3       70.43      103.51     66.83 o 
  -8  24   3     2241.08     2138.84    136.87 o 
  -7  24   3     2212.86     2272.13    133.82 o 
  -6  24   3     2035.29     1930.57    177.16 o 
  -5  24   3       46.90       34.00    102.17 o 
  -4  24   3      895.72     1065.87     82.53 o 
  -3  24   3     5417.51     5803.79    127.60 o 
  -2  24   3     9380.59     9643.97    153.24 o 
  -1  24   3    12240.86    12348.32    170.49 o 
   0  24   3    17566.23    17343.77    241.21 o 
   1  24   3     3121.58     3140.31    122.95 o 
   2  24   3       48.55       67.17     71.08 o 
   3  24   3      773.86      720.48     82.98 o 
   4  24   3      990.48     1078.72     94.48 o 
   5  24   3     1724.26     1754.98    222.13 o 
  -7  25   3      845.76      781.92    111.92 o 
  -6  25   3     1973.68     2124.27    182.30 o 
  -5  25   3     3938.43     4374.03    218.77 o 
  -4  25   3     6977.29     7271.89    144.58 o 
  -3  25   3     4816.90     4948.20    155.21 o 
  -2  25   3      431.83      673.17     74.72 o 
  -1  25   3     2523.59     2642.86    101.24 o 
   0  25   3     1962.73     2112.26    151.97 o 
   1  25   3     5236.30     5382.40    146.42 o 
   2  25   3     5980.67     5939.15    161.62 o 
   3  25   3     3655.00     3742.16    127.25 o 
   4  25   3      958.95      935.27    145.08 o 
  -7  26   3      240.00      300.29    139.54 o 
  -6  26   3      113.76       99.78    121.64 o 
  -5  26   3       82.82      126.79     80.13 o 
  -4  26   3       84.14      150.07     68.10 o 
  -3  26   3      708.60      805.21     85.00 o 
  -2  26   3     1992.86     2029.23     92.95 o 
  -1  26   3     3704.89     3731.13    112.26 o 
   0  26   3      894.15      974.52     84.29 o 
   1  26   3      112.19      204.19     81.91 o 
   2  26   3       30.42       13.98     79.74 o 
   3  26   3      455.16      551.66    139.51 o 
   4  26   3      167.62      156.21    122.73 o 
  -6  27   3      240.43      236.17    119.60 o 
  -5  27   3      188.07      255.70     82.06 o 
  -4  27   3      515.64      361.56     71.34 o 
  -3  27   3      174.49      206.00     69.25 o 
  -2  27   3      300.32      343.93     72.79 o 
  -1  27   3        5.41       95.74     69.22 o 
   0  27   3       25.81       71.76     64.67 o 
   1  27   3        3.73        1.57     78.89 o 
   2  27   3       32.53       21.87     72.84 o 
   3  27   3      124.48      130.64    120.98 o 
  -6  28   3      249.15      322.60    124.24 o 
  -5  28   3       36.52       62.36     88.91 o 
  -4  28   3       53.09       68.01     68.97 o 
  -3  28   3     1164.59     1076.63     85.71 o 
  -2  28   3     2061.92     2039.33     96.97 o 
  -1  28   3     2684.40     3045.63    132.45 o 
   0  28   3     2180.48     2335.73    128.38 o 
   1  28   3      626.10      597.71     97.47 o 
   2  28   3       30.56       20.86     76.53 o 
   3  28   3      249.57      199.34    126.41 o 
  -5  29   3     3585.70     3623.29    149.63 o 
  -4  29   3     3907.52     3997.37    130.38 o 
  -3  29   3     2732.69     2844.33    111.60 o 
  -2  29   3      126.66      189.70     72.75 o 
  -1  29   3       78.45      138.15     73.98 o 
   0  29   3     1202.31     1218.07    114.30 o 
   1  29   3     3341.10     3400.09    120.39 o 
   2  29   3     3680.81     3571.66    247.49 o 
  -4  30   3      352.84      359.21     71.74 o 
  -3  30   3      917.35      942.14     91.66 o 
  -2  30   3     1924.70     1940.05    100.80 o 
  -1  30   3     2988.32     2893.08    114.59 o 
   0  30   3     1594.56     1718.95    124.73 o 
   1  30   3      461.74      427.66     78.36 o 
  -3  31   3      168.55      119.47     75.94 o 
  -2  31   3       59.23       89.06     74.77 o 
  -1  31   3        2.54        0.55     78.92 o 
   0  31   3        9.57        2.40     85.37 o 
 -12   0   4       10.82       11.18     99.53 o 
 -11   0   4      103.11      131.32     84.02 o 
 -10   0   4    11546.50    10770.08    281.89 o 
  -9   0   4    12454.25    12197.29    201.45 o 
  -8   0   4     7096.83     7023.95    146.34 o 
  -7   0   4     9067.89     9079.31    146.45 o 
  -6   0   4    24570.17    24835.64    427.26 o 
  -5   0   4    28381.17    29960.55    208.42 o 
  -4   0   4     2192.45     2074.78     30.74 o 
  -3   0   4     1030.95      928.50     19.37 o 
  -2   0   4      210.75      275.95     32.76 o 
  -1   0   4   160744.52   154133.77   1835.53 o 
   0   0   4    32536.80    31994.18    551.80 o 
   1   0   4    19532.62    20244.63    446.29 o 
   2   0   4      271.45      359.76     86.14 o 
   3   0   4    10707.98    10520.09    230.36 o 
   4   0   4     4396.51     4206.94     63.36 o 
   5   0   4     7204.50     7214.53    236.21 o 
   6   0   4     4631.51     4770.89    226.19 o 
   7   0   4     2112.11     1958.12    200.45 o 
   8   0   4      496.99      585.43    153.33 o 
 -12   1   4     1780.45     1680.18     87.12 o 
 -11   1   4     1843.94     1919.90     86.67 o 
 -10   1   4      936.20      974.17     79.41 o 
  -9   1   4      176.90      195.90     60.70 o 
  -8   1   4     1657.26     1569.18     60.42 o 
  -7   1   4     2847.97     2881.97     67.55 o 
  -6   1   4      835.59      587.12     43.03 o 
  -5   1   4    12862.48    12576.65     98.07 o 
  -4   1   4    21116.81    21573.42     63.07 o 
  -3   1   4    12367.24    12747.59     62.71 o 
  -2   1   4     2129.05     2162.04     30.78 o 
  -1   1   4   108781.62   106503.81    899.99 o 
   0   1   4     1686.80     1888.99     40.19 o 
   1   1   4     6964.72     6622.93     84.23 o 
   2   1   4    11776.10    11722.10    152.77 o 
   3   1   4    19095.27    18893.24    374.31 o 
   4   1   4      175.37      148.29     32.61 o 
   5   1   4       39.42       23.00     80.63 o 
   6   1   4      252.48      224.27     87.70 o 
   7   1   4     1122.40     1054.82    108.62 o 
   8   1   4     1716.33     1763.75    141.30 o 
 -12   2   4      114.33       91.78     72.80 o 
 -11   2   4      161.67      106.96     62.45 o 
 -10   2   4      328.43      354.17     61.73 o 
  -9   2   4      751.74      707.28     67.85 o 
  -8   2   4     1591.96     1546.37     72.03 o 
  -7   2   4       21.32       59.95     42.19 o 
  -6   2   4      142.76      170.91     34.33 o 
  -5   2   4     1782.67     1867.73     44.26 o 
  -4   2   4     3189.63     3365.42     34.56 o 
  -3   2   4    14273.84    14503.40    122.07 o 
  -2   2   4     2319.05     2308.47     34.03 o 
  -1   2   4    32677.73    33140.03    301.17 o 
   0   2   4     1005.23     1122.11     34.52 o 
   1   2   4     2190.17     2135.78     58.45 o 
   2   2   4     2952.35     3179.37     70.30 o 
   3   2   4      397.73      406.26     69.28 o 
   4   2   4       29.37       -0.20     38.73 o 
   5   2   4      126.52      177.24     38.05 o 
   6   2   4        1.64      -12.08     82.83 o 
   7   2   4       66.75       86.57    106.00 o 
   8   2   4      190.07      200.12    110.28 o 
 -12   3   4     1576.69     1504.32     87.66 o 
 -11   3   4     1046.07     1083.04     86.74 o 
 -10   3   4      727.19      686.10     67.45 o 
  -9   3   4      319.93      287.96     55.47 o 
  -8   3   4     1801.06     1800.68     80.14 o 
  -7   3   4     1895.50     2015.02     60.49 o 
  -6   3   4     8580.91     8540.16     93.42 o 
  -5   3   4    15211.52    15546.43    175.80 o 
  -4   3   4    19170.37    20300.95    104.44 o 
  -3   3   4    11213.15    11751.80     77.59 o 
  -2   3   4    13149.72    13678.77     63.90 o 
  -1   3   4     3699.54     3769.17     42.88 o 
   0   3   4     4396.70     4268.97     61.71 o 
   1   3   4      221.46      191.08     31.13 o 
   2   3   4     3506.17     3306.42     72.77 o 
   3   3   4     2156.78     2158.24     95.52 o 
   4   3   4     8488.72     8587.21    111.00 o 
   5   3   4      481.18      460.87     50.13 o 
   6   3   4      412.90      486.86    100.33 o 
   7   3   4      294.52      273.76     91.48 o 
   8   3   4      338.63      354.50     97.75 o 
 -12   4   4       84.12      126.22     76.02 o 
 -11   4   4      899.92      881.08     73.75 o 
 -10   4   4     6933.61     6981.47    123.08 o 
  -9   4   4    12188.42    11933.81    158.07 o 
  -8   4   4    14196.07    14069.82    141.46 o 
  -7   4   4     8572.14     8663.49    117.88 o 
  -6   4   4     2240.24     2208.69     64.74 o 
  -5   4   4     4002.33     4088.33     53.03 o 
  -4   4   4    41364.16    41204.70     94.49 o 
  -3   4   4     7012.34     6890.58     38.47 o 
  -2   4   4    15746.50    15696.70     80.24 o 
  -1   4   4     9149.59     8859.65     77.93 o 
   0   4   4    29556.53    28490.62    210.43 o 
   1   4   4     9486.30     9628.71    108.16 o 
   2   4   4        1.27        8.47     37.33 o 
   3   4   4    12004.25    12116.32    169.74 o 
   4   4   4     8095.58     7884.33    158.46 o 
   5   4   4     9509.49     9306.11    202.29 o 
   6   4   4     3697.02     3832.94    146.46 o 
   7   4   4     2489.84     2486.27    116.63 o 
   8   4   4      215.95      259.19     81.76 o 
 -12   5   4     1942.74     1967.97    108.92 o 
 -11   5   4     2974.97     3047.91    100.02 o 
 -10   5   4     2449.61     2297.75     87.15 o 
  -9   5   4       17.79       62.59     57.25 o 
  -8   5   4     2402.07     2514.47     75.98 o 
  -7   5   4     3587.71     3669.29     75.63 o 
  -6   5   4    20917.69    20819.96    129.64 o 
  -5   5   4    25486.98    25143.58    223.82 o 
  -4   5   4    14108.99    13724.22     69.06 o 
  -3   5   4    12526.74    12765.58     50.49 o 
  -2   5   4      200.91      266.47     15.78 o 
  -1   5   4     6722.63     6927.35     69.92 o 
   0   5   4    12619.38    12426.80    100.06 o 
   1   5   4    16278.37    15807.58    166.77 o 
   2   5   4    26159.18    24508.04    202.94 o 
   3   5   4    15718.67    15932.99    158.36 o 
   4   5   4     1752.18     1799.17     80.20 o 
   5   5   4       13.10       34.99     48.65 o 
   6   5   4        5.64       19.20     65.83 o 
   7   5   4     1236.32     1299.18     94.76 o 
   8   5   4     2038.26     1973.06    114.16 o 
 -11   6   4      108.26      137.35     60.80 o 
 -10   6   4      980.37     1078.82     72.99 o 
  -9   6   4     2607.73     2629.54     66.86 o 
  -8   6   4     2677.06     2629.29     62.05 o 
  -7   6   4     1177.61     1204.91     41.92 o 
  -6   6   4      136.24      155.76     28.43 o 
  -5   6   4     2330.71     2383.43     34.75 o 
  -4   6   4     3061.27     3044.71     28.89 o 
  -3   6   4     1030.95     1034.84     14.31 o 
  -2   6   4    19850.70    19532.32     68.96 o 
  -1   6   4    14400.47    15186.93    160.07 o 
   0   6   4     3614.98     3456.99     75.37 o 
   1   6   4       97.81      171.16     41.96 o 
   2   6   4     1271.79     1396.98    119.90 o 
   3   6   4     3847.10     3757.05     91.10 o 
   4   6   4      442.68      416.98     62.94 o 
   5   6   4     2483.64     2603.74     75.70 o 
   6   6   4      499.76      588.23     83.05 o 
   7   6   4      336.27      391.64     78.54 o 
   8   6   4      115.43      154.99     83.88 o 
 -11   7   4       70.42       67.85     61.05 o 
 -10   7   4      165.67      117.62     56.78 o 
  -9   7   4      353.45      340.33     44.46 o 
  -8   7   4      296.67      284.67     42.26 o 
  -7   7   4       12.14       30.54     30.30 o 
  -6   7   4      858.87      809.64     34.89 o 
  -5   7   4      222.30      205.18     28.27 o 
  -4   7   4       94.53       94.44     11.66 o 
  -3   7   4      778.27      814.21     15.00 o 
  -2   7   4      726.95      648.25     14.25 o 
  -1   7   4     1236.40     1379.36     36.15 o 
   0   7   4      234.18      233.50     25.22 o 
   1   7   4      481.54      449.47     97.46 o 
   2   7   4     1672.37     1558.16     59.86 o 
   3   7   4     2199.13     2243.92     77.62 o 
   4   7   4      871.77      844.19     70.06 o 
   5   7   4     1888.47     1947.75     70.59 o 
   6   7   4      471.46      469.62     72.40 o 
   7   7   4       11.47       20.78     78.50 o 
   8   7   4        7.14       52.78     83.59 o 
 -11   8   4      364.54      371.27     66.33 o 
 -10   8   4     2339.40     2309.83     86.24 o 
  -9   8   4     2867.60     2880.27     69.49 o 
  -8   8   4    11821.41    11604.67    108.30 o 
  -7   8   4     1749.27     1719.54     51.38 o 
  -6   8   4     1038.32     1019.73     38.80 o 
  -5   8   4     1438.66     1388.15     67.40 o 
  -4   8   4    10108.84    10053.79     69.10 o 
  -3   8   4    27872.56    28589.86    113.19 o 
  -2   8   4    32446.40    33199.72    160.72 o 
  -1   8   4    24913.55    24190.45    137.77 o 
   0   8   4     4967.68     4829.57     56.88 o 
   1   8   4    11639.91    11551.71    125.47 o 
   2   8   4      375.07      373.47     70.81 o 
   3   8   4      206.32      181.62     52.84 o 
   4   8   4     5039.91     5126.66    112.26 o 
   5   8   4     8114.40     7854.95    115.18 o 
   6   8   4     2860.69     2781.88    139.55 o 
   7   8   4     1587.80     1528.37    102.34 o 
   8   8   4       65.66      120.67     78.56 o 
 -11   9   4     1960.18     2009.08    115.11 o 
 -10   9   4     2150.53     2199.10     84.05 o 
  -9   9   4       91.81      136.13     42.46 o 
  -8   9   4      485.16      512.05     45.75 o 
  -7   9   4    10979.22    10995.91    102.44 o 
  -6   9   4    29506.20    28900.49    180.71 o 
  -5   9   4    39742.41    39779.57    225.90 o 
  -4   9   4    43699.51    44572.25    233.45 o 
  -3   9   4     9253.22     9097.99     48.22 o 
  -2   9   4     2730.11     2751.63     37.17 o 
  -1   9   4      685.27      675.00     21.38 o 
   0   9   4    23740.80    24316.90    316.33 o 
   1   9   4    39098.82    38294.62    463.87 o 
   2   9   4     7842.60     8003.26    106.71 o 
   3   9   4    14637.73    14359.17    272.42 o 
   4   9   4     5962.41     5828.17    197.34 o 
   5   9   4     2144.58     2104.31     77.00 o 
   6   9   4      469.75      376.04     74.34 o 
   7   9   4     1073.13      927.50     88.10 o 
 -11  10   4      650.48      745.44     68.37 o 
 -10  10   4     2168.77     2176.20     83.16 o 
  -9  10   4     5106.83     5079.20     83.31 o 
  -8  10   4    11500.23    11700.79    173.43 o 
  -7  10   4      878.20      891.08     48.41 o 
  -6  10   4     2719.69     2722.89    139.56 o 
  -5  10   4      654.58      676.99     33.44 o 
  -4  10   4     8461.05     8401.94     96.43 o 
  -3  10   4    13585.37    13253.44     88.99 o 
  -2  10   4     3027.91     2680.08     32.46 o 
  -1  10   4    23502.86    23595.77    155.70 o 
   0  10   4    12684.07    13209.93     99.79 o 
   1  10   4     2233.16     2194.95     52.75 o 
   2  10   4      146.86      166.53     45.17 o 
   3  10   4      728.33      757.61     63.46 o 
   4  10   4     2498.54     2628.04    126.21 o 
   5  10   4     5192.08     5358.86     78.64 o 
   6  10   4      559.70      574.99     61.46 o 
   7  10   4     1079.77     1105.64     97.23 o 
 -11  11   4       15.61       38.39     59.04 o 
 -10  11   4        1.54       36.14     53.94 o 
  -9  11   4        1.23       16.27     50.97 o 
  -8  11   4      325.86      385.59     49.75 o 
  -7  11   4     2694.00     2647.43     78.25 o 
  -6  11   4      706.62      771.99     44.12 o 
  -5  11   4     1102.51     1088.06     33.25 o 
  -4  11   4       46.72       57.66     19.14 o 
  -3  11   4     1829.02     1884.13     24.11 o 
  -2  11   4      298.62      278.83     19.89 o 
  -1  11   4     1752.95     1942.32     40.98 o 
   0  11   4     1361.09     1740.65     79.64 o 
   1  11   4     2717.79     2934.87     65.49 o 
   2  11   4      327.17      344.30     48.91 o 
   3  11   4      471.71      465.54     24.25 o 
   4  11   4      369.70      409.76     35.74 o 
   5  11   4       76.43       50.63     52.21 o 
   6  11   4       91.70      111.53     52.72 o 
   7  11   4        0.67       17.56     79.23 o 
 -11  12   4      275.65      266.42     73.68 o 
 -10  12   4     1035.16     1078.91     68.40 o 
  -9  12   4     1889.09     1907.89     75.01 o 
  -8  12   4     6273.81     5990.04    161.77 o 
  -7  12   4     3980.28     3730.38    272.92 o 
  -6  12   4      653.24      649.40     44.59 o 
  -5  12   4      231.43      265.69     25.22 o 
  -4  12   4     1573.23     1467.61     28.91 o 
  -3  12   4     5172.18     5217.91     51.35 o 
  -2  12   4     9013.14     8860.16     65.54 o 
  -1  12   4     2863.95     2806.58     57.12 o 
   0  12   4     1748.71     1681.15     83.50 o 
   1  12   4      961.94      958.38     40.84 o 
   2  12   4       47.38       52.48     29.79 o 
   3  12   4      322.47      342.63     58.14 o 
   4  12   4     2210.72     2081.80     64.60 o 
   5  12   4     1840.12     1804.67     89.36 o 
   6  12   4     1343.03     1300.61     73.69 o 
   7  12   4      523.64      545.68     94.18 o 
 -11  13   4     2240.28     2243.07    117.46 o 
 -10  13   4      622.16      632.08     88.02 o 
  -9  13   4        1.91       -4.92     80.36 o 
  -8  13   4     1021.12      975.45     72.53 o 
  -7  13   4     2930.08     2791.29     74.53 o 
  -6  13   4    12148.91    11901.55    154.03 o 
  -5  13   4    23163.08    23123.99    116.51 o 
  -4  13   4    26676.11    26724.51    255.42 o 
  -3  13   4      313.45      257.51     20.88 o 
  -2  13   4      210.65      272.70     18.38 o 
  -1  13   4      685.51      617.30     38.38 o 
   0  13   4     4308.83     4305.36     94.16 o 
   1  13   4    15320.72    15532.05    118.85 o 
   2  13   4     9592.87     9504.72    136.40 o 
   3  13   4     5734.70     5885.38    134.94 o 
   4  13   4     3991.64     4037.75    105.58 o 
   5  13   4      121.69       95.22     65.91 o 
   6  13   4      457.85      441.85     62.30 o 
   7  13   4     1267.31     1376.31    102.45 o 
 -11  14   4      521.55      573.47     84.59 o 
 -10  14   4     2171.77     2045.71    108.90 o 
  -9  14   4     4472.34     4399.42    339.29 o 
  -8  14   4    10358.08    10036.94    334.15 o 
  -7  14   4     4088.65     3951.95     85.22 o 
  -6  14   4     1305.72     1378.96     57.06 o 
  -5  14   4      205.08      214.70     25.86 o 
  -4  14   4     6972.89     7224.67     87.27 o 
  -3  14   4    10246.09     9908.83     87.32 o 
  -2  14   4    10625.70    10322.70     94.84 o 
  -1  14   4    13329.84    13341.85     84.29 o 
   0  14   4    13710.82    14042.86    396.01 o 
   1  14   4     4015.34     4066.20     94.88 o 
   2  14   4        0.72       17.69     32.84 o 
   3  14   4     3055.17     3047.30     89.59 o 
   4  14   4     4962.74     5175.19    118.82 o 
   5  14   4     4204.37     4277.33    122.08 o 
   6  14   4     3271.86     3319.23     98.42 o 
   7  14   4     2077.73     2200.57    115.70 o 
 -10  15   4       20.30       62.41     72.52 o 
  -9  15   4      262.43      282.95     85.79 o 
  -8  15   4      120.47       66.67    118.00 o 
  -7  15   4      757.85      813.22     56.49 o 
  -6  15   4      626.08      613.29     49.90 o 
  -5  15   4      550.81      570.04     33.76 o 
  -4  15   4     2115.24     2092.54     44.71 o 
  -3  15   4       77.97       40.90     22.43 o 
  -2  15   4        4.84       25.10     16.43 o 
  -1  15   4       32.68       47.29     19.01 o 
   0  15   4      978.98      902.33     67.59 o 
   1  15   4     1271.70     1212.81     65.22 o 
   2  15   4     1372.34     1336.82     52.25 o 
   3  15   4     2838.08     2739.10     66.95 o 
   4  15   4     2046.68     2068.63     91.00 o 
   5  15   4       17.77       27.88     55.45 o 
   6  15   4       27.96      -25.87     73.35 o 
   7  15   4      224.10      279.28     81.31 o 
 -10  16   4      112.92       90.54     72.13 o 
  -9  16   4      426.64      458.43     92.82 o 
  -8  16   4      423.18      394.03     87.46 o 
  -7  16   4     1766.13     1699.37     67.95 o 
  -6  16   4      458.34      462.73     43.24 o 
  -5  16   4      703.40      688.45     37.41 o 
  -4  16   4       87.33       99.35     28.08 o 
  -3  16   4     2456.15     2315.91     74.87 o 
  -2  16   4     1311.14     1302.42     25.87 o 
  -1  16   4      765.65      767.86     24.53 o 
   0  16   4      195.16      239.63     58.42 o 
   1  16   4       44.60       82.50     53.73 o 
   2  16   4      437.19      408.66     42.63 o 
   3  16   4     1236.23     1202.59     48.97 o 
   4  16   4     2223.94     2035.87     87.84 o 
   5  16   4      305.69      219.12     61.53 o 
   6  16   4      134.65      115.10     67.70 o 
 -10  17   4      113.94      124.93     69.77 o 
  -9  17   4        0.88       76.69     98.33 o 
  -8  17   4      113.40      169.89     81.29 o 
  -7  17   4     1319.31     1366.79     64.72 o 
  -6  17   4     2184.75     2158.24     71.42 o 
  -5  17   4     8494.46     8655.42    134.38 o 
  -4  17   4    10142.70    10341.93    124.68 o 
  -3  17   4     3046.14     3076.62     61.84 o 
  -2  17   4       54.32       83.02     23.60 o 
  -1  17   4     1714.53     1707.10     30.67 o 
   0  17   4     5017.67     4989.50    165.61 o 
   1  17   4     7095.07     7042.74    129.59 o 
   2  17   4     4523.10     4497.51     82.85 o 
   3  17   4     5946.47     6084.08     86.47 o 
   4  17   4     3258.71     3195.95    106.64 o 
   5  17   4      364.94      352.18     60.14 o 
   6  17   4       26.89       76.68     76.15 o 
 -10  18   4     1210.80     1309.37     98.91 o 
  -9  18   4     2887.88     3032.22    153.36 o 
  -8  18   4     4466.54     4699.62    158.82 o 
  -7  18   4     2327.52     2435.06    164.28 o 
  -6  18   4      280.41      260.01     50.44 o 
  -5  18   4       25.38       16.65     35.36 o 
  -4  18   4     3380.41     3333.51     87.42 o 
  -3  18   4     9327.64     9318.31    145.22 o 
  -2  18   4    11944.03    12096.41     85.54 o 
  -1  18   4    11477.45    11387.46    157.84 o 
   0  18   4     3881.86     3685.48    107.68 o 
   1  18   4     1468.00     1392.97     99.86 o 
   2  18   4        3.75       20.98     40.80 o 
   3  18   4     1245.13     1379.68     58.12 o 
   4  18   4     2516.19     2488.31     97.67 o 
   5  18   4     3238.29     3325.20     96.55 o 
   6  18   4     3122.11     2963.90    120.70 o 
  -9  19   4       60.77      146.44    128.64 o 
  -8  19   4      365.56      360.58     83.62 o 
  -7  19   4     1806.58     2026.79    118.30 o 
  -6  19   4     6901.00     6785.19    114.91 o 
  -5  19   4     7033.40     7095.32    127.80 o 
  -4  19   4     2292.95     2289.88     79.18 o 
  -3  19   4     1573.37     1586.97     73.56 o 
  -2  19   4      106.31      122.54     28.23 o 
  -1  19   4      258.48      232.59     16.46 o 
   0  19   4     1400.53     1359.92     85.86 o 
   1  19   4     2622.29     2705.82    175.20 o 
   2  19   4     4326.73     4422.44    133.08 o 
   3  19   4     3219.80     3364.97    114.01 o 
   4  19   4      134.66      207.58     61.18 o 
   5  19   4       29.13       50.99     58.70 o 
   6  19   4        2.81       26.33     63.78 o 
  -9  20   4        6.97      -61.33     88.08 o 
  -8  20   4       75.47       78.42     90.06 o 
  -7  20   4      121.79      153.10     83.38 o 
  -6  20   4     1133.60     1030.77    104.43 o 
  -5  20   4      790.36      807.58     74.12 o 
  -4  20   4        2.41      -16.18     55.39 o 
  -3  20   4       29.27       22.41     56.20 o 
  -2  20   4       42.91       46.77     26.96 o 
  -1  20   4       19.00       35.89     27.42 o 
   0  20   4      271.17      298.13     46.99 o 
   1  20   4       70.87       65.66     59.78 o 
   2  20   4       99.68      114.97     61.81 o 
   3  20   4      319.81      255.52     47.53 o 
   4  20   4        0.17       -0.98     65.91 o 
   5  20   4       37.33      108.29     57.61 o 
  -9  21   4       33.58       14.54     97.13 o 
  -8  21   4      198.19      229.28     89.41 o 
  -7  21   4     1669.36     1779.61    121.17 o 
  -6  21   4     5619.31     5595.64    243.12 o 
  -5  21   4     5419.50     5381.49    245.67 o 
  -4  21   4     2492.88     2410.51     84.98 o 
  -3  21   4     1286.74     1228.67     70.28 o 
  -2  21   4        6.54        8.49     28.57 o 
  -1  21   4      689.24      688.55     37.20 o 
   0  21   4     3564.21     3551.49     80.07 o 
   1  21   4     1627.44     1521.20     86.72 o 
   2  21   4     1576.00     1542.47     84.21 o 
   3  21   4     1928.26     1988.04     99.06 o 
   4  21   4      739.96      840.10     87.61 o 
   5  21   4      208.50      182.03     79.32 o 
  -9  22   4     3318.41     3460.21    163.25 o 
  -8  22   4     4192.88     4083.81    164.45 o 
  -7  22   4     4489.21     4526.26    163.41 o 
  -6  22   4     1364.60     1327.33    111.29 o 
  -5  22   4       16.54       21.66     59.64 o 
  -4  22   4     2872.25     2845.25    101.82 o 
  -3  22   4     4716.43     4979.31    110.73 o 
  -2  22   4    11419.47    11386.41     88.10 o 
  -1  22   4    14004.78    13874.10    130.56 o 
   0  22   4     6651.54     6631.21    131.89 o 
   1  22   4     1402.80     1398.60     88.94 o 
   2  22   4        5.84      -49.49     66.01 o 
   3  22   4      575.83      636.24     79.59 o 
   4  22   4     1980.67     1786.47    171.85 o 
   5  22   4     2105.97     2006.79    174.59 o 
  -8  23   4       63.97       60.20     89.04 o 
  -7  23   4      754.40      939.35    109.76 o 
  -6  23   4     4540.70     4484.82    230.86 o 
  -5  23   4     6440.61     6739.05    132.80 o 
  -4  23   4     4369.37     4397.31    111.74 o 
  -3  23   4     1518.84     1420.07     78.02 o 
  -2  23   4      142.46      183.55     49.68 o 
  -1  23   4      373.11      390.92     38.94 o 
   0  23   4     3121.27     3165.18     75.42 o 
   1  23   4     3533.56     3572.45    122.01 o 
   2  23   4     4513.73     4504.56    129.42 o 
   3  23   4     3881.30     3830.21    125.74 o 
   4  23   4      896.44      770.49    145.75 o 
  -8  24   4      104.24      130.77     90.46 o 
  -7  24   4      153.02      161.04     82.19 o 
  -6  24   4      792.95      819.20    148.09 o 
  -5  24   4        2.59      -45.60     64.68 o 
  -4  24   4      407.56      399.32     67.64 o 
  -3  24   4      365.50      383.37     64.23 o 
  -2  24   4     4056.85     4056.88    149.19 o 
  -1  24   4     2280.02     2278.58     96.32 o 
   0  24   4       29.79       99.13     74.55 o 
   1  24   4       25.64       65.48     72.13 o 
   2  24   4        0.09      -21.06     68.04 o 
   3  24   4      139.89      180.34    126.22 o 
   4  24   4       68.75       97.99    123.31 o 
  -7  25   4      697.66      632.78    140.55 o 
  -6  25   4     1065.22     1009.03    152.77 o 
  -5  25   4      710.46      652.71     72.39 o 
  -4  25   4      715.58      840.76     75.28 o 
  -3  25   4      127.09      138.29     61.95 o 
  -2  25   4      179.00      103.90     67.50 o 
  -1  25   4      243.54      189.01     70.60 o 
   0  25   4      384.82      344.58     79.57 o 
   1  25   4      644.70      639.10     82.07 o 
   2  25   4      171.55      160.47     69.25 o 
   3  25   4      401.16      404.17    137.90 o 
   4  25   4      196.81      170.01    132.79 o 
  -7  26   4     1926.17     2066.09    199.71 o 
  -6  26   4      818.35      891.41     98.99 o 
  -5  26   4       71.13       18.86     66.48 o 
  -4  26   4     1216.69     1225.42     79.78 o 
  -3  26   4     3933.90     3874.14    115.43 o 
  -2  26   4     6822.56     6851.75    140.81 o 
  -1  26   4     4103.51     3943.77    119.80 o 
   0  26   4      913.02     1006.16    100.39 o 
   1  26   4       22.01        3.36     70.72 o 
   2  26   4       31.79       59.79     68.26 o 
   3  26   4      272.07      292.05    133.65 o 
  -6  27   4     5591.22     5420.32    258.19 o 
  -5  27   4     5856.78     5823.63    150.26 o 
  -4  27   4     4276.70     4480.48    149.72 o 
  -3  27   4     1405.52     1400.09     90.14 o 
  -2  27   4       79.32      164.52     72.92 o 
  -1  27   4      770.89      856.32     99.78 o 
   0  27   4     3645.39     3412.35    137.58 o 
   1  27   4     3642.01     3563.17    137.25 o 
   2  27   4     3285.44     3334.08    209.44 o 
   3  27   4     2116.93     1950.61    187.10 o 
  -6  28   4      191.99      221.91    149.11 o 
  -5  28   4        0.19       -8.71     64.75 o 
  -4  28   4      485.93      617.53     76.21 o 
  -3  28   4     1308.32     1222.20     87.27 o 
  -2  28   4     3276.45     3431.37    116.39 o 
  -1  28   4     2145.50     2154.62    121.26 o 
   0  28   4      881.58      899.61     81.66 o 
   1  28   4      383.55      256.52     84.32 o 
   2  28   4       12.34       49.51    133.59 o 
  -5  29   4        4.79      -28.27    132.50 o 
  -4  29   4        0.56       41.58     73.59 o 
  -3  29   4       25.48       57.82     64.15 o 
  -2  29   4      170.92      207.91     73.97 o 
  -1  29   4       38.02       70.39     92.78 o 
   0  29   4        1.13        7.31     71.64 o 
   1  29   4       28.01       87.86     78.64 o 
  -4  30   4      745.68      764.49     88.31 o 
  -3  30   4     1771.90     1933.94    105.43 o 
  -2  30   4     1787.98     1714.31    100.69 o 
  -1  30   4     1260.22     1280.17    112.51 o 
   0  30   4      616.87      635.11    101.35 o 
 -12   1   5     1278.92     1083.53     78.58 o 
 -11   1   5      295.48      323.96     69.93 o 
 -10   1   5        5.19       37.67     60.70 o 
  -9   1   5        6.87       21.68     51.90 o 
  -8   1   5      362.51      364.75     47.85 o 
  -7   1   5     4752.03     5034.04     82.70 o 
  -6   1   5     9770.56     9703.43     80.27 o 
  -5   1   5    19461.33    19347.64     95.29 o 
  -4   1   5    14377.16    14509.07     58.02 o 
  -3   1   5     4025.31     4059.35     39.21 o 
  -2   1   5     5374.64     5910.66     76.19 o 
  -1   1   5    19599.28    20375.89    252.24 o 
   0   1   5     7363.61     7234.62     71.37 o 
   1   1   5    11556.23    11329.91     96.98 o 
   2   1   5    10278.69     9867.86    152.19 o 
   3   1   5     1441.25     1439.85     42.53 o 
   4   1   5     1278.73     1270.06     50.16 o 
   5   1   5        0.87       23.08     84.84 o 
   6   1   5      528.08      505.24    103.79 o 
   7   1   5      812.00      843.38    111.67 o 
 -12   2   5      668.49      615.68     81.76 o 
 -11   2   5     1880.90     1745.54     93.29 o 
 -10   2   5     6395.02     6413.44    132.65 o 
  -9   2   5     7625.53     7525.76    130.06 o 
  -8   2   5     8527.85     8550.25    111.93 o 
  -7   2   5     9931.95    10133.47    147.62 o 
  -6   2   5     2096.48     2077.70     45.22 o 
  -5   2   5    23070.21    23157.05     97.93 o 
  -4   2   5     2649.91     2422.46     22.73 o 
  -3   2   5    28602.65    27901.01    103.09 o 
  -2   2   5    21363.48    20598.23    117.92 o 
  -1   2   5    21530.63    21523.63    196.30 o 
   0   2   5    48873.84    48263.16    342.78 o 
   1   2   5     1325.57     1369.83     70.47 o 
   2   2   5     6431.73     6556.88    126.39 o 
   3   2   5     8072.01     7837.66    201.28 o 
   4   2   5     6748.44     6734.52     95.58 o 
   5   2   5     5893.44     6035.33    341.11 o 
   6   2   5     2898.95     3050.55    143.52 o 
   7   2   5      746.96      888.38    134.91 o 
 -12   3   5     2473.89     2414.95    110.82 o 
 -11   3   5     2033.04     2069.18     84.29 o 
 -10   3   5       72.95       78.12     58.01 o 
  -9   3   5       23.38       53.85     58.57 o 
  -8   3   5      932.03      918.86     55.32 o 
  -7   3   5     9641.44     9665.23    107.40 o 
  -6   3   5     7190.51     6897.29     66.22 o 
  -5   3   5    11975.81    11533.60     88.22 o 
  -4   3   5    22897.77    23462.74    114.51 o 
  -3   3   5    12057.01    12435.74     56.78 o 
  -2   3   5      972.25     1001.61     37.42 o 
  -1   3   5    34647.02    34712.69    142.36 o 
   0   3   5    14104.78    13189.60    128.28 o 
   1   3   5    26023.83    25313.03    195.62 o 
   2   3   5     9604.91     9232.16    262.04 o 
   3   3   5     2454.81     2381.58    104.31 o 
   4   3   5     1977.92     2004.27     67.77 o 
   5   3   5      118.75      101.23     92.13 o 
   6   3   5      400.53      479.19    103.32 o 
   7   3   5     1434.86     1381.61    106.29 o 
 -12   4   5       12.28       23.20     66.28 o 
 -11   4   5      202.99      183.84     63.41 o 
 -10   4   5     1212.75     1099.48     68.93 o 
  -9   4   5      709.51      680.38     59.21 o 
  -8   4   5      176.26      182.35     49.73 o 
  -7   4   5      675.86      693.27     46.33 o 
  -6   4   5     1726.77     1805.47     40.85 o 
  -5   4   5     3057.66     3091.20     39.27 o 
  -4   4   5     1491.78     1469.23     25.84 o 
  -3   4   5      871.04      853.57     23.07 o 
  -2   4   5     2270.87     2170.15     45.75 o 
  -1   4   5     8860.77     8969.48    214.30 o 
   0   4   5      254.20      291.14     27.65 o 
   1   4   5      841.52      929.81     45.81 o 
   2   4   5      841.95      813.39     58.53 o 
   3   4   5     1799.65     1843.19     78.57 o 
   4   4   5     1975.51     1856.82     63.76 o 
   5   4   5     2241.88     2363.62    100.79 o 
   6   4   5      252.18      332.97     78.37 o 
   7   4   5        2.77       21.21     78.78 o 
 -12   5   5      338.75      304.43     68.17 o 
 -11   5   5        4.67       70.92     57.88 o 
 -10   5   5       27.45       20.83     54.93 o 
  -9   5   5      129.52      149.05     55.19 o 
  -8   5   5      111.42       89.81     47.96 o 
  -7   5   5      873.65      861.83     36.07 o 
  -6   5   5      258.05      262.57     18.47 o 
  -5   5   5     8863.29     9086.31     65.46 o 
  -4   5   5    17074.67    17642.07     81.44 o 
  -3   5   5     1646.30     1749.27     32.15 o 
  -2   5   5     1062.97     1136.97     37.99 o 
  -1   5   5      945.35      872.34     44.07 o 
   0   5   5      917.03      902.82     28.02 o 
   1   5   5     1586.09     1589.49     34.01 o 
   2   5   5     1119.73     1071.47     59.84 o 
   3   5   5      716.36      783.34     66.16 o 
   4   5   5     2483.17     2346.73     93.70 o 
   5   5   5      548.75      584.50     76.13 o 
   6   5   5      172.75      223.27     79.00 o 
   7   5   5        8.72      -21.66     81.05 o 
 -12   6   5      568.30      590.28     77.01 o 
 -11   6   5     1603.88     1555.18     82.88 o 
 -10   6   5     3502.11     3396.21     91.95 o 
  -9   6   5     8751.24     8883.23    100.06 o 
  -8   6   5     6051.63     5898.13    105.03 o 
  -7   6   5     6873.24     6732.20    120.47 o 
  -6   6   5     1950.57     2039.32     95.46 o 
  -5   6   5     1241.86     1217.30     35.82 o 
  -4   6   5    10182.76    10152.13     58.12 o 
  -3   6   5    29559.22    29653.91    142.96 o 
  -2   6   5    36510.33    35504.13    229.68 o 
  -1   6   5    16929.23    16505.13    228.11 o 
   0   6   5     8765.78     8560.94     81.15 o 
   1   6   5     1194.80     1103.12     31.25 o 
   2   6   5     1084.65     1046.28     47.75 o 
   3   6   5     3680.30     3636.51     94.13 o 
   4   6   5     8161.23     8008.71    138.81 o 
   5   6   5     7172.69     7071.41    147.87 o 
   6   6   5      717.34      723.99     80.71 o 
   7   6   5     1364.72     1329.55    102.88 o 
 -12   7   5     3755.14     3792.87    131.46 o 
 -11   7   5     2640.77     2542.14     91.48 o 
 -10   7   5      478.19      505.88     59.27 o 
  -9   7   5        8.06       46.18     37.35 o 
  -8   7   5     3741.05     3768.68     63.32 o 
  -7   7   5    12459.84    12425.75    126.84 o 
  -6   7   5    21707.70    21575.82    308.99 o 
  -5   7   5    37992.68    36376.22    191.28 o 
  -4   7   5    33908.32    34160.70    101.02 o 
  -3   7   5    12573.36    12718.32     68.08 o 
  -2   7   5     2914.68     2959.60     34.67 o 
  -1   7   5    12842.21    12934.05    107.60 o 
   0   7   5    15658.76    15245.60    105.31 o 
   1   7   5    25306.96    25333.02    194.97 o 
   2   7   5     9786.76     9742.73    123.86 o 
   3   7   5     4327.18     4517.42    101.90 o 
   4   7   5      820.24      957.68     80.32 o 
   5   7   5      803.93      774.96     77.55 o 
   6   7   5       76.76       90.20     69.87 o 
   7   7   5     1853.32     1887.94    114.14 o 
 -12   8   5       44.04       42.64     64.13 o 
 -11   8   5     1589.38     1587.19     94.57 o 
 -10   8   5      999.00      970.16     67.09 o 
  -9   8   5     1941.71     1993.78     57.72 o 
  -8   8   5     6301.38     6138.98     76.94 o 
  -7   8   5     2873.91     2898.25     51.81 o 
  -6   8   5      119.00      129.90     26.24 o 
  -5   8   5     1560.47     1491.69     50.18 o 
  -4   8   5    10941.72    11005.11     73.89 o 
  -3   8   5     3376.79     3241.54     34.09 o 
  -2   8   5    21010.65    20757.49     97.26 o 
  -1   8   5     7189.47     6734.02     80.08 o 
   0   8   5      690.11      645.38     26.19 o 
   1   8   5        2.72       18.44     45.10 o 
   2   8   5        6.15       51.10     47.88 o 
   3   8   5      578.82      494.70     60.61 o 
   4   8   5     2149.50     2129.07     92.18 o 
   5   8   5     3847.66     3943.14    120.42 o 
   6   8   5       19.59       71.56     70.53 o 
   7   8   5      161.60      173.09     83.20 o 
 -12   9   5        4.21       24.40     67.10 o 
 -11   9   5       38.57       39.10     60.17 o 
 -10   9   5      209.54      207.93     58.25 o 
  -9   9   5      236.67      223.91     56.42 o 
  -8   9   5      878.90      906.37     65.09 o 
  -7   9   5      283.82      298.15     38.62 o 
  -6   9   5      765.49      769.32     34.50 o 
  -5   9   5     2142.47     2223.93     50.80 o 
  -4   9   5      116.96      142.52     15.13 o 
  -3   9   5     3966.19     4229.31     40.96 o 
  -2   9   5     2181.76     2241.63     35.51 o 
  -1   9   5     3236.51     3303.85     50.69 o 
   0   9   5        0.87        2.67     19.47 o 
   1   9   5      499.94      525.14     42.36 o 
   2   9   5      858.90      825.56     56.46 o 
   3   9   5        3.69        6.09     54.59 o 
   4   9   5      304.56      320.16     64.96 o 
   5   9   5       57.97       56.98     50.58 o 
   6   9   5      507.80      418.24     76.54 o 
   7   9   5        4.04       12.92     73.29 o 
 -11  10   5      837.71      758.43     86.09 o 
 -10  10   5     2245.47     2268.78     84.50 o 
  -9  10   5     4334.91     4434.97     98.35 o 
  -8  10   5    13617.03    13344.36    115.25 o 
  -7  10   5     3351.25     3322.76     79.64 o 
  -6  10   5     1193.88     1178.64     35.48 o 
  -5  10   5     3190.38     3241.16     41.51 o 
  -4  10   5     6799.45     6781.91     42.84 o 
  -3  10   5    19804.88    20074.52    163.02 o 
  -2  10   5     5935.17     5799.16     59.03 o 
  -1  10   5     2682.79     2441.39     58.49 o 
   0  10   5     2936.36     2861.06     57.25 o 
   1  10   5     2771.18     2852.32     48.45 o 
   2  10   5      795.25      827.01     58.09 o 
   3  10   5      540.48      532.57     76.44 o 
   4  10   5     2143.44     2159.84     91.76 o 
   5  10   5     1185.21     1201.55     66.63 o 
   6  10   5     1119.14     1024.41     88.16 o 
   7  10   5     1115.43     1171.44    102.74 o 
 -11  11   5     1038.68     1039.56     75.01 o 
 -10  11   5      553.88      541.69     60.44 o 
  -9  11   5      403.56      458.10     59.76 o 
  -8  11   5     3453.28     3427.14    115.67 o 
  -7  11   5     5428.20     5333.40     76.22 o 
  -6  11   5    19678.25    19805.54    186.57 o 
  -5  11   5    21947.89    22033.71    180.75 o 
  -4  11   5    37063.55    37505.95    140.55 o 
  -3  11   5      118.14      102.13     18.16 o 
  -2  11   5     1516.49     1489.49     25.21 o 
  -1  11   5     6360.58     6020.36     84.04 o 
   0  11   5    13787.98    13570.77    239.79 o 
   1  11   5     9042.57     8963.26    117.17 o 
   2  11   5     4230.15     4036.05    104.73 o 
   3  11   5     4636.54     4708.08    106.28 o 
   4  11   5     2044.14     2022.75     88.11 o 
   5  11   5       95.32       70.70     56.02 o 
   6  11   5     1310.24     1307.80     96.63 o 
   7  11   5     1551.13     1424.90    106.26 o 
 -11  12   5     1307.44     1366.62     79.51 o 
 -10  12   5     2822.34     2952.98    115.75 o 
  -9  12   5     4522.14     4511.07    119.35 o 
  -8  12   5    22693.76    21688.29    332.70 o 
  -7  12   5      774.43      804.53     43.10 o 
  -6  12   5      179.07      216.27     61.00 o 
  -5  12   5      108.73      127.50     23.83 o 
  -4  12   5     1417.50     1267.39     26.86 o 
  -3  12   5     7316.86     6771.56     53.79 o 
  -2  12   5    37682.45    38665.17    189.41 o 
  -1  12   5    16898.01    16365.82    595.11 o 
   0  12   5     8079.62     8092.97    155.09 o 
   1  12   5     1194.46     1253.88     58.78 o 
   2  12   5      371.25      376.00     81.58 o 
   3  12   5     1004.77      960.83     68.07 o 
   4  12   5     3202.98     3267.70    102.96 o 
   5  12   5     2570.71     2490.96     82.83 o 
   6  12   5     2028.96     2148.33    107.77 o 
 -11  13   5       96.89      140.40     74.05 o 
 -10  13   5      131.56      161.51     77.75 o 
  -9  13   5       12.50       12.93     69.83 o 
  -8  13   5     1978.76     1892.17    148.01 o 
  -7  13   5       12.15       20.38     33.11 o 
  -6  13   5       28.44       19.94     51.08 o 
  -5  13   5      247.50      237.48     26.22 o 
  -4  13   5     3877.85     3730.89     42.09 o 
  -3  13   5       13.50       20.92     16.87 o 
  -2  13   5      169.81      156.91     20.82 o 
  -1  13   5       89.02       78.81     25.19 o 
   0  13   5      495.74      454.45     33.16 o 
   1  13   5      704.38      655.03     54.14 o 
   2  13   5      750.33      740.27     67.00 o 
   3  13   5      927.14      967.24    115.02 o 
   4  13   5      100.72      133.90     61.20 o 
   5  13   5      496.05      499.28     81.91 o 
   6  13   5      186.27      137.41     80.64 o 
 -11  14   5      200.22      179.90     82.42 o 
 -10  14   5      772.75      744.80     83.30 o 
  -9  14   5     1232.81     1178.11     98.03 o 
  -8  14   5      219.24      200.24     82.44 o 
  -7  14   5      167.99      148.48     36.79 o 
  -6  14   5       46.90       78.77     53.85 o 
  -5  14   5     1605.50     1620.58     38.78 o 
  -4  14   5     4359.10     4299.94     44.21 o 
  -3  14   5     5805.53     5956.24     44.54 o 
  -2  14   5     6191.75     5989.57     86.86 o 
  -1  14   5      817.30      803.91     28.98 o 
   0  14   5       44.14       40.44     30.64 o 
   1  14   5      417.69      447.56     51.42 o 
   2  14   5      159.97      189.26     54.54 o 
   3  14   5     1030.86      989.79    100.12 o 
   4  14   5      744.19      710.04    110.01 o 
   5  14   5      294.66      245.83     57.64 o 
   6  14   5      628.82      573.67     81.30 o 
 -11  15   5      758.42      769.49     97.73 o 
 -10  15   5      417.14      476.08     78.45 o 
  -9  15   5       45.99       68.66     86.28 o 
  -8  15   5      561.12      636.81     85.20 o 
  -7  15   5     3698.31     3769.42     96.78 o 
  -6  15   5    11453.94    11515.35    191.01 o 
  -5  15   5    13294.06    13297.80    134.14 o 
  -4  15   5     6659.83     6708.91     73.12 o 
  -3  15   5      815.08      833.93     24.26 o 
  -2  15   5      654.58      638.36     25.72 o 
  -1  15   5     4744.30     4629.51     68.16 o 
   0  15   5    12835.20    13029.90    163.58 o 
   1  15   5     5650.92     5709.97     82.34 o 
   2  15   5     7017.42     7045.59    131.47 o 
   3  15   5     5316.25     5344.64    127.64 o 
   4  15   5     2374.48     2308.18    127.37 o 
   5  15   5      335.23      451.18     79.27 o 
   6  15   5      257.09      281.82     81.69 o 
 -10  16   5     2122.18     2173.60    110.01 o 
  -9  16   5     4142.05     4065.28    152.76 o 
  -8  16   5     4682.05     4683.22    149.72 o 
  -7  16   5     1692.62     1560.62     55.58 o 
  -6  16   5        3.46       25.88     35.60 o 
  -5  16   5     1555.25     1462.70     41.12 o 
  -4  16   5     9766.91     9691.65    144.19 o 
  -3  16   5     9245.07     9286.84     90.75 o 
  -2  16   5    10511.72    10472.68    115.89 o 
  -1  16   5    11997.79    11806.45     80.48 o 
   0  16   5     6436.88     6375.86    140.83 o 
   1  16   5        6.59       18.00     36.88 o 
   2  16   5      822.88      905.37     72.59 o 
   3  16   5     1442.39     1468.03     78.64 o 
   4  16   5     4852.04     4654.75    170.71 o 
   5  16   5     5096.46     5328.07    137.49 o 
   6  16   5     3077.50     3113.93    124.92 o 
 -10  17   5        2.79       17.28     70.57 o 
  -9  17   5       52.90       66.13     78.10 o 
  -8  17   5     1136.36     1107.64    101.60 o 
  -7  17   5     4145.44     4181.94    109.07 o 
  -6  17   5     1450.71     1329.78     70.85 o 
  -5  17   5     2556.04     2536.00     44.40 o 
  -4  17   5      420.16      385.62     35.84 o 
  -3  17   5      266.53      254.42     21.42 o 
  -2  17   5       22.58       27.86     20.43 o 
  -1  17   5      350.69      353.85     23.34 o 
   0  17   5     1826.39     1815.13     84.85 o 
   1  17   5     4628.21     4579.75     87.58 o 
   2  17   5     4166.12     4313.01     80.28 o 
   3  17   5     1172.59     1325.06     85.51 o 
   4  17   5     1319.03     1300.78     83.90 o 
   5  17   5       51.24       47.11    102.09 o 
 -10  18   5      263.73      304.29     74.99 o 
  -9  18   5        2.86       45.63     77.92 o 
  -8  18   5      786.74      748.71     71.87 o 
  -7  18   5       22.73       28.50     59.29 o 
  -6  18   5       52.52       41.49     57.43 o 
  -5  18   5        1.52       -8.25     30.14 o 
  -4  18   5       17.22        1.66     32.65 o 
  -3  18   5      323.09      350.76     27.29 o 
  -2  18   5       99.36       94.64     19.81 o 
  -1  18   5       66.66       70.30     20.39 o 
   0  18   5       17.35       63.04     59.31 o 
   1  18   5      133.57      134.15     41.76 o 
   2  18   5      176.38      146.56     40.45 o 
   3  18   5      602.62      508.36     74.85 o 
   4  18   5      156.08      174.23     64.33 o 
   5  18   5       14.29      -47.61     93.20 o 
 -10  19   5      197.31      207.13     77.55 o 
  -9  19   5       46.15       90.14     91.97 o 
  -8  19   5      697.58      785.33     77.32 o 
  -7  19   5     2688.39     2641.13     99.93 o 
  -6  19   5     8288.90     8402.16    138.47 o 
  -5  19   5     7530.45     7471.50    104.39 o 
  -4  19   5     4282.23     4445.02     80.43 o 
  -3  19   5      800.90      771.36     33.31 o 
  -2  19   5        3.01       10.47     18.03 o 
  -1  19   5     1267.71     1196.70     32.40 o 
   0  19   5     2076.75     2139.35     95.60 o 
   1  19   5     3182.11     3271.29     83.27 o 
   2  19   5     2703.40     2748.85     70.70 o 
   3  19   5     3981.81     4044.83    121.24 o 
   4  19   5      696.74      718.34     79.43 o 
   5  19   5       73.34      180.40     99.79 o 
  -9  20   5     4012.39     4149.19    161.37 o 
  -8  20   5     3362.30     3374.12    118.23 o 
  -7  20   5     1653.92     1695.78     90.33 o 
  -6  20   5      415.36      438.69     68.28 o 
  -5  20   5      504.42      482.26     51.05 o 
  -4  20   5     4429.10     4716.99     86.62 o 
  -3  20   5     8432.77     8466.11     80.63 o 
  -2  20   5     7493.49     7739.17     87.44 o 
  -1  20   5     5770.24     5850.08    100.30 o 
   0  20   5     1383.39     1494.64     88.54 o 
   1  20   5      324.14      366.92     66.38 o 
   2  20   5        5.57      -11.51     40.47 o 
   3  20   5     1998.97     2070.19     98.66 o 
   4  20   5     3198.25     3093.96    203.39 o 
   5  20   5     3245.42     3041.60    160.06 o 
  -9  21   5        0.59       32.36     98.03 o 
  -8  21   5     1214.30     1202.41     87.56 o 
  -7  21   5     3899.49     4109.61    119.17 o 
  -6  21   5     5477.02     5628.06    123.48 o 
  -5  21   5     3417.88     3461.61     81.86 o 
  -4  21   5     3313.44     3462.53     77.09 o 
  -3  21   5     1713.34     1665.29     48.50 o 
  -2  21   5     1431.11     1369.80     45.43 o 
  -1  21   5      737.39      706.23     53.31 o 
   0  21   5     1719.48     1647.74     68.51 o 
   1  21   5     4285.75     4385.20    123.60 o 
   2  21   5     3767.76     3963.87     86.69 o 
   3  21   5     1782.44     1714.52    158.79 o 
   4  21   5     1023.85      979.89    164.30 o 
  -9  22   5        2.22       77.62     99.03 o 
  -8  22   5      115.51       91.38     75.15 o 
  -7  22   5       11.23       47.69     65.70 o 
  -6  22   5        1.74      -30.16     56.86 o 
  -5  22   5      616.25      572.59     55.57 o 
  -4  22   5      100.60      104.99     47.62 o 
  -3  22   5      621.36      606.18     38.62 o 
  -2  22   5     1642.19     1573.83     47.24 o 
  -1  22   5     1064.53      904.26     68.96 o 
   0  22   5       80.85       86.55     47.76 o 
   1  22   5       42.25       47.33     61.80 o 
   2  22   5      111.27      116.87     63.36 o 
   3  22   5      171.74       48.14    121.42 o 
   4  22   5      169.14      122.52    137.75 o 
  -8  23   5      327.39      294.88     74.24 o 
  -7  23   5      668.50      716.23     81.74 o 
  -6  23   5       79.27      137.94     54.89 o 
  -5  23   5     2418.67     2410.85     74.95 o 
  -4  23   5     3140.72     3119.84     79.74 o 
  -3  23   5     2670.11     2739.68     73.93 o 
  -2  23   5     1245.78     1149.33     54.86 o 
  -1  23   5      724.45      614.03     52.15 o 
   0  23   5      580.92      540.14     52.52 o 
   1  23   5      801.67      725.09     79.60 o 
   2  23   5      867.86      829.99    149.44 o 
   3  23   5     1861.95     1596.12    171.85 o 
   4  23   5       95.35      107.19    131.11 o 
  -8  24   5     3479.33     3246.92    118.47 o 
  -7  24   5     1945.90     1775.01     98.58 o 
  -6  24   5       80.81       68.86     55.80 o 
  -5  24   5      126.82      123.72     51.65 o 
  -4  24   5     4726.00     4670.94     95.69 o 
  -3  24   5    10436.26    10326.48    124.66 o 
  -2  24   5     6489.92     6603.68    150.87 o 
  -1  24   5     7722.44     8094.83    212.12 o 
   0  24   5     2264.25     2224.56    112.18 o 
   1  24   5      794.73      807.05    105.40 o 
   2  24   5       53.42       86.07    125.09 o 
   3  24   5      641.73      605.66    140.66 o 
  -8  25   5      874.40      774.68     92.76 o 
  -7  25   5     4090.61     4147.54    149.83 o 
  -6  25   5     4979.99     5119.33    157.92 o 
  -5  25   5     4300.02     4364.12     98.08 o 
  -4  25   5     1351.89     1361.54     66.93 o 
  -3  25   5      234.85      232.96     67.83 o 
  -2  25   5      638.05      597.38     76.45 o 
  -1  25   5      999.73     1036.20     95.83 o 
   0  25   5     2286.27     2233.35    112.82 o 
   1  25   5     2971.34     2938.41    116.98 o 
   2  25   5     4405.76     4427.17    230.07 o 
   3  25   5     1791.23     1647.61    173.12 o 
  -7  26   5      631.73      469.19     92.38 o 
  -6  26   5        7.18        8.30     88.17 o 
  -5  26   5      477.57      482.56     58.92 o 
  -4  26   5      204.02      227.06     63.97 o 
  -3  26   5      343.59      404.87     67.13 o 
  -2  26   5     2104.46     2181.89    123.99 o 
  -1  26   5      508.05      549.90     78.20 o 
   0  26   5      541.42      483.34     86.19 o 
   1  26   5      443.78      409.34     81.85 o 
   2  26   5       35.94       30.66    112.58 o 
  -7  27   5       87.70       29.03     87.61 o 
  -6  27   5      102.65      113.96     86.37 o 
  -5  27   5      166.67      151.70     63.26 o 
  -4  27   5      164.10      177.20     67.74 o 
  -3  27   5       34.95       42.27     64.65 o 
  -2  27   5       19.72       74.87     79.89 o 
  -1  27   5      205.75      219.86     72.60 o 
   0  27   5      266.38      266.12     83.76 o 
   1  27   5      122.80      157.00     78.63 o 
   2  27   5       23.59        9.86    113.11 o 
  -6  28   5       38.76       93.48     86.87 o 
  -5  28   5      184.57      265.65     90.84 o 
  -4  28   5     1539.52     1506.55     95.98 o 
  -3  28   5     2595.80     2380.29    113.11 o 
  -2  28   5     1549.20     1491.94    109.86 o 
  -1  28   5     1675.87     1735.97     96.13 o 
   0  28   5     1030.60     1060.30    102.24 o 
   1  28   5       23.35       28.17     73.80 o 
  -5  29   5     3669.25     3797.88    161.46 o 
  -4  29   5     2693.62     2862.83    142.79 o 
  -3  29   5      401.73      419.90    108.64 o 
  -2  29   5        3.47       23.55     78.55 o 
  -1  29   5      537.54      546.60     77.40 o 
   0  29   5     1952.02     2240.21    127.78 o 
  -4  30   5      589.56      645.19    103.21 o 
  -3  30   5     2162.82     2032.54    105.44 o 
  -2  30   5     2080.57     2117.70    144.59 o 
  -1  30   5     1105.50     1174.48    117.30 o 
 -12   0   6      847.20      904.64    140.47 o 
 -11   0   6     1025.68     1203.28    100.15 o 
 -10   0   6     9204.88     8900.27    217.57 o 
  -9   0   6     7899.83     7912.74    161.63 o 
  -8   0   6     8900.01     8739.09    157.22 o 
  -7   0   6    11090.85    10561.23    225.46 o 
  -6   0   6     1039.66     1068.55     34.16 o 
  -5   0   6       69.92       68.43     24.58 o 
  -4   0   6     6801.50     6521.94     73.50 o 
  -3   0   6    43125.58    42926.66    667.32 o 
  -2   0   6   100748.04   102572.16   1334.03 o 
  -1   0   6    58476.84    60574.94    371.76 o 
   0   0   6     6275.37     6228.71    103.79 o 
   1   0   6      326.25      210.95     84.92 o 
   2   0   6     3977.72     3891.74    161.55 o 
   3   0   6     4722.57     4510.47    191.99 o 
   4   0   6     6708.40     6959.81    241.39 o 
   5   0   6     4510.63     4792.35    226.73 o 
   6   0   6     2429.15     2365.62    192.78 o 
   7   0   6     1279.49     1290.22    195.86 o 
 -12   1   6      974.55     1047.74     87.00 o 
 -11   1   6      788.44      800.61     73.22 o 
 -10   1   6      249.93      169.84     52.24 o 
  -9   1   6      239.47      246.11     51.29 o 
  -8   1   6     2069.86     2045.21     67.91 o 
  -7   1   6     5135.37     5108.78     47.58 o 
  -6   1   6    21288.94    20665.62    137.11 o 
  -5   1   6    10586.66    10472.88     62.96 o 
  -4   1   6     9898.77     9990.45     56.87 o 
  -3   1   6     5465.63     5912.38     50.71 o 
  -2   1   6    29582.03    31142.38    147.47 o 
  -1   1   6    27500.05    27770.79    152.61 o 
   0   1   6     8350.49     7928.48     80.12 o 
   1   1   6    10900.82    10573.35    148.61 o 
   2   1   6     8278.74     8336.36    150.13 o 
   3   1   6     3463.14     3495.18    125.62 o 
   4   1   6      151.10      130.78     84.31 o 
   5   1   6       87.74      145.73     93.71 o 
   6   1   6      689.51      880.87    120.39 o 
   7   1   6     1816.76     1821.43    191.98 o 
 -12   2   6       48.97       57.96     64.27 o 
 -11   2   6       34.32       11.44     66.24 o 
 -10   2   6      161.63      164.24     55.24 o 
  -9   2   6      539.33      530.97     58.57 o 
  -8   2   6      652.19      651.49     50.54 o 
  -7   2   6       13.19       17.72     18.74 o 
  -6   2   6     4594.24     4694.91     52.50 o 
  -5   2   6     7849.25     8021.54     48.64 o 
  -4   2   6      958.37      998.16     22.42 o 
  -3   2   6     4492.10     4603.90     48.36 o 
  -2   2   6     2484.58     2301.80    135.94 o 
  -1   2   6      126.53      171.72     40.08 o 
   0   2   6       78.15      101.57     31.22 o 
   1   2   6      326.93      368.17     60.92 o 
   2   2   6      165.59      152.21     72.33 o 
   3   2   6       52.08       34.33     80.13 o 
   4   2   6       52.47      107.50     84.11 o 
   5   2   6       17.12       35.90     85.77 o 
   6   2   6      139.56      152.98    104.24 o 
   7   2   6      180.20      202.47     95.33 o 
 -12   3   6      680.66      676.68     74.11 o 
 -11   3   6      317.43      320.23     61.78 o 
 -10   3   6      185.32      168.07     63.62 o 
  -9   3   6      106.28      104.68     47.42 o 
  -8   3   6      317.13      375.42     47.74 o 
  -7   3   6     4019.34     3973.86     41.87 o 
  -6   3   6    24277.70    24392.73    193.81 o 
  -5   3   6    16663.49    16866.36     84.09 o 
  -4   3   6     9751.83    10019.85     70.23 o 
  -3   3   6    13638.45    14296.51    162.21 o 
  -2   3   6       11.24       37.02     28.80 o 
  -1   3   6      478.83      580.22     41.70 o 
   0   3   6     4421.88     4284.60     67.55 o 
   1   3   6     4145.93     4000.45     68.10 o 
   2   3   6      453.46      440.05     59.00 o 
   3   3   6      437.34      497.92     83.66 o 
   4   3   6       87.15      136.43     83.35 o 
   5   3   6       36.38       45.46     73.67 o 
   6   3   6      194.59      208.12     76.47 o 
 -12   4   6      707.71      804.83     79.31 o 
 -11   4   6     3416.42     3344.44     98.40 o 
 -10   4   6     8290.63     8509.36    130.50 o 
  -9   4   6     7226.49     6935.27    126.94 o 
  -8   4   6     7105.48     7052.46    103.80 o 
  -7   4   6     2734.42     2604.14     56.64 o 
  -6   4   6      776.39      870.57     29.61 o 
  -5   4   6     3258.74     3138.57     42.73 o 
  -4   4   6     9803.45     9746.52     47.70 o 
  -3   4   6    49540.47    48756.94    157.20 o 
  -2   4   6    36789.98    36326.23    173.19 o 
  -1   4   6     5096.80     4856.63     71.12 o 
   0   4   6      103.95       60.66     30.19 o 
   1   4   6       35.30       39.84     35.09 o 
   2   4   6     3174.34     3133.56    101.69 o 
   3   4   6     4003.28     4272.88    106.73 o 
   4   4   6     4364.91     4452.58    117.91 o 
   5   4   6     4526.59     4799.88    131.28 o 
   6   4   6     2378.24     2373.97    115.68 o 
 -12   5   6     1811.47     1937.59     90.13 o 
 -11   5   6      970.27     1012.70     76.49 o 
 -10   5   6      576.43      511.17     57.73 o 
  -9   5   6      601.45      714.75     60.34 o 
  -8   5   6     3445.71     3532.30     74.67 o 
  -7   5   6     5987.28     6079.47    107.88 o 
  -6   5   6    11931.97    11712.43     74.89 o 
  -5   5   6    25817.18    25442.74    106.59 o 
  -4   5   6    10973.87    11167.92     70.63 o 
  -3   5   6     1951.79     1982.38     32.74 o 
  -2   5   6     4931.81     4945.28    155.98 o 
  -1   5   6    13466.93    13336.81    112.36 o 
   0   5   6    12624.48    12095.96     97.00 o 
   1   5   6    15281.17    14770.98     92.32 o 
   2   5   6     8159.72     8260.21    158.22 o 
   3   5   6     3966.85     4096.59    107.88 o 
   4   5   6     1778.74     1798.16     92.87 o 
   5   5   6        2.72       17.13     75.01 o 
   6   5   6       79.48      162.88     81.79 o 
 -12   6   6      368.24      393.53     68.10 o 
 -11   6   6      757.00      796.56     67.58 o 
 -10   6   6      345.45      423.05     54.56 o 
  -9   6   6     2031.02     2056.92     53.58 o 
  -8   6   6     1638.85     1520.04     46.41 o 
  -7   6   6     1802.07     1710.91    113.57 o 
  -6   6   6      513.50      494.92     51.17 o 
  -5   6   6     2364.08     2311.45     39.85 o 
  -4   6   6     2231.25     2233.52     31.70 o 
  -3   6   6     7566.71     7292.09     66.50 o 
  -2   6   6     9115.94     9046.09    104.46 o 
  -1   6   6     2452.26     2308.31     63.84 o 
   0   6   6      609.80      654.74     29.26 o 
   1   6   6        6.06       24.62     23.20 o 
   2   6   6      107.83       91.42     54.14 o 
   3   6   6     3326.36     3192.27     99.86 o 
   4   6   6     2394.48     2450.09     94.71 o 
   5   6   6      175.37      205.48     70.96 o 
   6   6   6      804.37      865.32     90.70 o 
 -12   7   6       22.82       42.67     62.31 o 
 -11   7   6        1.05       27.90     60.54 o 
 -10   7   6      136.97      175.86     55.57 o 
  -9   7   6      218.70      218.19     55.89 o 
  -8   7   6       58.71       29.74     23.34 o 
  -7   7   6      109.29      161.75     48.77 o 
  -6   7   6      705.36      744.49     48.48 o 
  -5   7   6       44.11       33.37     26.11 o 
  -4   7   6     1764.88     1869.39     32.72 o 
  -3   7   6      133.83      135.51     16.37 o 
  -2   7   6      776.67      760.90     43.05 o 
  -1   7   6      510.90      563.70     36.99 o 
   0   7   6      889.52      926.44     40.04 o 
   1   7   6     1392.71     1350.89     59.35 o 
   2   7   6       16.16       44.11     55.48 o 
   3   7   6     1516.84     1428.67     81.03 o 
   4   7   6      714.95      686.62     79.70 o 
   5   7   6      468.10      471.45     75.91 o 
   6   7   6       16.31       33.46     77.70 o 
 -12   8   6      299.04      392.41     68.78 o 
 -11   8   6      983.82     1055.09     76.42 o 
 -10   8   6     3682.72     3763.47     93.59 o 
  -9   8   6     6003.99     6082.95    136.65 o 
  -8   8   6     4005.95     3777.87     70.86 o 
  -7   8   6     1328.52     1430.17     81.48 o 
  -6   8   6       49.10       54.46     38.18 o 
  -5   8   6     6006.48     5813.06     90.60 o 
  -4   8   6    12188.42    12261.73     88.02 o 
  -3   8   6    14505.00    13975.90     99.38 o 
  -2   8   6    17356.00    17005.08    141.89 o 
  -1   8   6    14225.18    14358.76    122.80 o 
   0   8   6     2492.43     2446.72     43.32 o 
   1   8   6      158.78      134.85     48.32 o 
   2   8   6     2193.61     2244.06     78.93 o 
   3   8   6     4261.04     4431.40    108.80 o 
   4   8   6     3010.03     3190.40    144.69 o 
   5   8   6     1901.60     1990.35    101.83 o 
   6   8   6      610.27      654.28     88.16 o 
 -12   9   6     2980.01     3103.57    126.44 o 
 -11   9   6     1880.68     1900.08     90.57 o 
 -10   9   6      159.96      135.09     54.27 o 
  -9   9   6      448.95      471.69     59.82 o 
  -8   9   6     7891.83     7341.98    263.39 o 
  -7   9   6     5738.59     5858.50    127.23 o 
  -6   9   6    21207.01    21011.41    288.62 o 
  -5   9   6    35699.13    36197.03    190.98 o 
  -4   9   6    16387.93    16581.24    108.12 o 
  -3   9   6      378.67      389.18     24.33 o 
  -2   9   6      388.25      414.55     35.49 o 
  -1   9   6     6238.55     5989.99     82.31 o 
   0   9   6    15989.81    15597.93    211.34 o 
   1   9   6    20219.31    20328.14    184.29 o 
   2   9   6     3492.42     3529.19    181.75 o 
   3   9   6     1526.25     1639.97     82.41 o 
   4   9   6      495.20      599.57     75.26 o 
   5   9   6        4.50       23.58     68.07 o 
   6   9   6      228.87      228.03     83.00 o 
 -12  10   6     1249.11     1303.15     88.66 o 
 -11  10   6     1776.36     1719.11     82.34 o 
 -10  10   6     3571.99     3736.07    108.92 o 
  -9  10   6     3571.13     3682.29    112.54 o 
  -8  10   6      926.39      956.27     86.79 o 
  -7  10   6     2250.28     2257.05     92.13 o 
  -6  10   6      920.67      989.59     54.64 o 
  -5  10   6       15.17       28.30     12.47 o 
  -4  10   6    15980.63    16315.15     89.32 o 
  -3  10   6     6080.03     6062.77    103.24 o 
  -2  10   6     5585.78     5305.90    152.06 o 
  -1  10   6     6610.88     6255.54     75.18 o 
   0  10   6     1748.41     1752.95     83.08 o 
   1  10   6      420.16      423.28     30.68 o 
   2  10   6       17.12       -1.99     52.64 o 
   3  10   6     1186.68     1345.96     75.91 o 
   4  10   6     3396.38     3642.81    168.95 o 
   5  10   6     1593.50     1696.59    143.71 o 
   6  10   6      592.11      604.74     90.12 o 
 -12  11   6        2.31       33.45     72.14 o 
 -11  11   6      131.01      151.84     63.89 o 
 -10  11   6       25.09       61.52     68.86 o 
  -9  11   6      821.62      804.24     91.83 o 
  -8  11   6     2640.35     2650.04    115.51 o 
  -7  11   6     1135.14     1149.78     76.82 o 
  -6  11   6       13.05       26.43     42.35 o 
  -5  11   6      691.73      646.33     19.94 o 
  -4  11   6        2.95       15.05     18.21 o 
  -3  11   6     2680.81     2858.05     68.64 o 
  -2  11   6     1708.33     1674.10     94.74 o 
  -1  11   6      111.10      157.85     33.69 o 
   0  11   6      169.92      170.19     21.71 o 
   1  11   6      679.41      691.50     30.90 o 
   2  11   6      579.26      569.82     57.49 o 
   3  11   6       52.97       89.79     57.24 o 
   4  11   6       38.16       79.23     62.74 o 
   5  11   6       22.34       58.39     64.81 o 
   6  11   6      106.01      146.32     74.91 o 
 -11  12   6     1130.51     1082.86     98.15 o 
 -10  12   6     1848.50     1928.98     97.13 o 
  -9  12   6     4547.36     4636.25    151.35 o 
  -8  12   6     6763.56     6718.24    275.08 o 
  -7  12   6        8.43       -3.53     62.25 o 
  -6  12   6      164.27      194.71     48.97 o 
  -5  12   6     4206.96     4338.18     40.67 o 
  -4  12   6      187.44      154.35     18.96 o 
  -3  12   6     3756.81     3462.00     74.49 o 
  -2  12   6     3399.95     3270.68     48.42 o 
  -1  12   6     2282.73     2095.90    120.24 o 
   0  12   6     1426.80     1411.87     32.93 o 
   1  12   6      928.26      891.21     27.52 o 
   2  12   6      497.24      480.94     34.18 o 
   3  12   6      460.54      453.25     62.25 o 
   4  12   6     1787.52     1860.16     91.06 o 
   5  12   6      580.64      627.94     82.01 o 
   6  12   6      773.34      759.50     92.93 o 
 -11  13   6      555.90      560.60     88.39 o 
 -10  13   6      132.55      162.05     70.19 o 
  -9  13   6     3099.65     2956.54    131.75 o 
  -8  13   6     5006.15     5154.01    146.97 o 
  -7  13   6     7499.15     7840.85    253.55 o 
  -6  13   6    15618.79    15827.26    155.81 o 
  -5  13   6    22950.07    23347.60    179.26 o 
  -4  13   6     4410.34     4490.28     38.91 o 
  -3  13   6       39.22       58.95     19.70 o 
  -2  13   6     1047.43     1038.75     34.37 o 
  -1  13   6     7330.17     7714.22    208.53 o 
   0  13   6    11398.33    11651.01    112.61 o 
   1  13   6     1654.32     1664.54     67.30 o 
   2  13   6     4919.66     5009.74    137.29 o 
   3  13   6     3243.32     3280.79    100.91 o 
   4  13   6     1233.40     1310.33     86.70 o 
   5  13   6      183.03      193.38     74.61 o 
   6  13   6      983.76      820.03    117.85 o 
 -11  14   6     1770.37     1823.23    110.11 o 
 -10  14   6     4333.30     4343.54    130.79 o 
  -9  14   6     6040.22     6317.43    166.84 o 
  -8  14   6     4741.73     4896.40    142.49 o 
  -7  14   6      419.44      473.52    111.64 o 
  -6  14   6      195.55      180.04     29.19 o 
  -5  14   6     1886.96     1881.84     47.51 o 
  -4  14   6    13104.88    12954.19     79.66 o 
  -3  14   6    19860.62    19837.43    203.08 o 
  -2  14   6    15016.49    14885.63    209.89 o 
  -1  14   6     9820.04     9183.38     63.74 o 
   0  14   6     1662.33     1589.48    137.51 o 
   1  14   6      267.73      366.64    112.80 o 
   2  14   6      786.87      831.77     70.01 o 
   3  14   6     3632.22     3856.15    104.10 o 
   4  14   6     5827.07     5843.84    181.12 o 
   5  14   6      715.14      750.05     83.48 o 
 -11  15   6      145.76      234.26     80.57 o 
 -10  15   6      251.76      302.43     71.38 o 
  -9  15   6       20.35       83.81     87.15 o 
  -8  15   6     1295.35     1397.39    103.07 o 
  -7  15   6       18.63       36.78     65.09 o 
  -6  15   6      172.82      177.67     32.22 o 
  -5  15   6     2577.28     2522.53     51.32 o 
  -4  15   6      281.89      295.87     22.28 o 
  -3  15   6     1149.93     1201.38     39.13 o 
  -2  15   6       61.71       70.73     17.85 o 
  -1  15   6      837.72      794.29     24.14 o 
   0  15   6     4981.57     4928.23     81.24 o 
   1  15   6     6821.97     6809.98    218.27 o 
   2  15   6     3721.22     3531.67    186.62 o 
   3  15   6       82.20      110.94     59.54 o 
   4  15   6       79.09       88.25     67.02 o 
   5  15   6      810.37      853.93    144.03 o 
 -11  16   6      152.12      107.76     76.49 o 
 -10  16   6      424.91      503.96     76.55 o 
  -9  16   6     1099.06     1063.84    144.05 o 
  -8  16   6      488.68      506.24     81.00 o 
  -7  16   6       28.22       52.37     71.16 o 
  -6  16   6      294.17      268.10     30.49 o 
  -5  16   6     1021.92     1025.32     33.84 o 
  -4  16   6     1580.75     1538.91     34.62 o 
  -3  16   6     1118.02     1071.80     30.78 o 
  -2  16   6     1546.54     1508.71     31.49 o 
  -1  16   6      627.91      602.47     24.91 o 
   0  16   6       42.23       41.73     36.73 o 
   1  16   6      181.05      165.36     52.26 o 
   2  16   6      197.19      281.69    131.53 o 
   3  16   6       41.43       68.60     59.58 o 
   4  16   6      467.75      436.42     71.42 o 
   5  16   6      502.55      408.46     98.83 o 
 -10  17   6       12.79       73.57     90.08 o 
  -9  17   6       47.37      104.51     76.05 o 
  -8  17   6      716.25      857.79     92.40 o 
  -7  17   6     4296.61     4446.22    129.96 o 
  -6  17   6     8180.38     8496.22    146.70 o 
  -5  17   6     6635.10     6679.09    104.69 o 
  -4  17   6     4194.50     4280.12     51.99 o 
  -3  17   6      356.73      363.68     25.61 o 
  -2  17   6      472.87      464.64     28.24 o 
  -1  17   6     8263.39     7954.89    187.64 o 
   0  17   6     5928.31     6000.06    105.60 o 
   1  17   6     7349.77     7416.10    194.87 o 
   2  17   6     7753.38     7474.35    254.62 o 
   3  17   6     2819.94     2454.68    183.96 o 
   4  17   6      282.88      285.78    109.77 o 
   5  17   6        3.56       45.70    104.04 o 
 -10  18   6     3242.39     3351.58    158.14 o 
  -9  18   6     3834.58     4182.72    180.36 o 
  -8  18   6     2912.63     2875.12    127.30 o 
  -7  18   6     1420.77     1440.74     76.17 o 
  -6  18   6      141.78      160.89     40.20 o 
  -5  18   6     3803.50     3739.94     59.71 o 
  -4  18   6     6752.01     6658.70     79.70 o 
  -3  18   6    12110.84    12233.71    103.00 o 
  -2  18   6    11771.34    11670.33    171.58 o 
  -1  18   6     4962.70     5085.35     75.38 o 
   0  18   6     4181.12     4207.60     73.47 o 
   1  18   6      333.98      335.05     52.75 o 
   2  18   6      505.55      560.50     66.61 o 
   3  18   6     7163.49     6543.76    247.62 o 
   4  18   6     4004.41     4009.94    167.87 o 
   5  18   6     1206.73     1434.03    136.58 o 
 -10  19   6       49.66       41.93     90.64 o 
  -9  19   6      816.80      740.79    107.63 o 
  -8  19   6     4817.32     4679.65    152.07 o 
  -7  19   6     3768.79     3856.26    108.36 o 
  -6  19   6     5169.15     5152.31     98.90 o 
  -5  19   6     2320.78     2405.69     67.79 o 
  -4  19   6      770.15      728.48     36.06 o 
  -3  19   6       97.53       99.01     23.33 o 
  -2  19   6        3.13        2.66     26.38 o 
  -1  19   6     2872.04     2894.43     63.40 o 
   0  19   6     2154.52     2253.08     71.30 o 
   1  19   6     2356.44     2602.93    100.42 o 
   2  19   6     2358.86     2341.09    167.44 o 
   3  19   6      621.66      635.02    133.04 o 
   4  19   6      153.47       64.81    122.28 o 
 -10  20   6        3.43       18.55     80.38 o 
  -9  20   6       85.74      111.71     89.33 o 
  -8  20   6       58.50       84.73     77.41 o 
  -7  20   6       82.55       14.85     66.42 o 
  -6  20   6      312.26      312.28     45.92 o 
  -5  20   6        1.84       -1.79     42.40 o 
  -4  20   6        0.96       22.93     31.87 o 
  -3  20   6        5.05        0.08     32.66 o 
  -2  20   6      443.00      416.78     37.01 o 
  -1  20   6     2103.29     1974.70     73.98 o 
   0  20   6       29.62        2.28     35.54 o 
   1  20   6       11.47        0.23    115.38 o 
   2  20   6      163.88      163.16    114.50 o 
   3  20   6       27.32       71.85    131.57 o 
   4  20   6      102.32      114.07    107.70 o 
  -9  21   6       26.28      -18.41     92.76 o 
  -8  21   6      804.78      816.67     94.00 o 
  -7  21   6     2743.88     2774.00    100.76 o 
  -6  21   6     1384.19     1504.79     63.15 o 
  -5  21   6     5263.13     5162.79     92.53 o 
  -4  21   6      852.55      846.60     43.70 o 
  -3  21   6        5.74        5.97     34.08 o 
  -2  21   6      834.71      806.14     57.91 o 
  -1  21   6     2901.55     2911.01     83.14 o 
   0  21   6      733.50      788.04     74.93 o 
   1  21   6     1253.15     1269.03     80.86 o 
   2  21   6     1454.79     1527.24    159.46 o 
   3  21   6      991.84      895.96    155.72 o 
   4  21   6        4.68      -27.34    109.13 o 
  -9  22   6     3157.16     3481.91    152.13 o 
  -8  22   6     3072.84     3116.44    111.39 o 
  -7  22   6     3473.02     3219.38    110.07 o 
  -6  22   6       12.57       -6.43     66.01 o 
  -5  22   6     3281.39     3050.47     78.84 o 
  -4  22   6     4300.53     4266.48     99.42 o 
  -3  22   6     4413.66     4570.66     72.43 o 
  -2  22   6     3231.07     3428.32     86.28 o 
  -1  22   6     7083.41     7346.85    119.05 o 
   0  22   6     2594.61     2652.24    108.21 o 
   1  22   6      334.22      416.54     71.66 o 
   2  22   6      437.15      488.16    134.06 o 
   3  22   6     2130.46     2131.19    188.85 o 
  -9  23   6      421.32      397.18    102.71 o 
  -8  23   6     1646.98     1646.10     96.57 o 
  -7  23   6     2955.98     3233.07    109.00 o 
  -6  23   6     4458.68     4653.96    120.76 o 
  -5  23   6     2504.19     2583.11     76.69 o 
  -4  23   6     2331.66     2453.36     72.75 o 
  -3  23   6     2035.69     1924.24     64.89 o 
  -2  23   6      360.79      411.70     52.00 o 
  -1  23   6     1642.01     1586.36     80.34 o 
   0  23   6     2062.55     2178.03     80.49 o 
   1  23   6     3493.20     3441.48    121.03 o 
   2  23   6     3038.93     2707.27    191.96 o 
   3  23   6     1091.00     1045.65    169.81 o 
  -8  24   6      601.74      554.73     92.81 o 
  -7  24   6       39.65       13.60     81.28 o 
  -6  24   6      421.67      406.34     66.10 o 
  -5  24   6      473.74      389.56     55.75 o 
  -4  24   6      645.58      687.00     54.92 o 
  -3  24   6      226.99      205.31     69.87 o 
  -2  24   6     1380.47     1339.60     84.52 o 
  -1  24   6      209.58      230.55     75.85 o 
   0  24   6      177.38      247.71     77.33 o 
   1  24   6       63.45       99.25     65.23 o 
   2  24   6       81.57       63.30    107.17 o 
   3  24   6       69.36       96.12    128.27 o 
  -8  25   6       29.25       37.64     84.70 o 
  -7  25   6      579.60      589.68     93.08 o 
  -6  25   6      351.63      421.14     70.25 o 
  -5  25   6     1869.72     1688.89     85.43 o 
  -4  25   6     1534.20     1585.13     85.41 o 
  -3  25   6     1004.63      942.98    105.90 o 
  -2  25   6      300.28      337.52     76.04 o 
  -1  25   6      535.45      504.41     87.77 o 
   0  25   6      675.48      681.15     86.60 o 
   1  25   6      263.05      287.06    131.92 o 
   2  25   6       67.47      180.35    119.78 o 
  -7  26   6      725.28      695.97     98.55 o 
  -6  26   6       15.23      -27.27     69.63 o 
  -5  26   6     1409.81     1297.13    113.36 o 
  -4  26   6     4468.14     4614.87    119.25 o 
  -3  26   6     3000.25     3235.81    142.05 o 
  -2  26   6     1615.92     1914.26     97.32 o 
  -1  26   6     3051.42     3029.32    127.08 o 
   0  26   6      627.32      563.72     86.66 o 
   1  26   6        0.53       16.28    111.13 o 
  -7  27   6     2473.91     2401.24    134.38 o 
  -6  27   6     3616.34     3875.44    124.32 o 
  -5  27   6     1822.28     1880.56    119.35 o 
  -4  27   6      619.99      704.17     95.59 o 
  -3  27   6      286.44      249.56     94.60 o 
  -2  27   6      213.17      185.63     66.29 o 
  -1  27   6      861.92      968.04    117.64 o 
   0  27   6     2647.42     2762.61    128.09 o 
   1  27   6     2948.64     2935.57    213.93 o 
  -6  28   6       11.50      -14.04    105.01 o 
  -5  28   6       90.76       46.53     87.75 o 
  -4  28   6      421.19      415.67     88.00 o 
  -3  28   6      913.47      946.52    109.80 o 
  -2  28   6     1116.85     1130.47     87.08 o 
  -1  28   6      688.13      755.11     78.29 o 
   0  28   6      342.85      468.32     86.51 o 
  -5  29   6       32.97       50.69     87.61 o 
  -4  29   6        5.36       81.37     87.03 o 
  -3  29   6        0.76       98.75     92.94 o 
  -2  29   6       25.55       10.92     88.60 o 
  -1  29   6      220.94      206.49     74.84 o 
 -12   1   7      845.33      882.01     84.74 o 
 -11   1   7      110.70      182.60     61.03 o 
 -10   1   7       46.16       66.61     52.06 o 
  -9   1   7      351.88      375.21     52.83 o 
  -8   1   7     2037.72     1990.54     32.68 o 
  -7   1   7     4915.29     4789.96     37.62 o 
  -6   1   7     4620.89     4578.43     60.16 o 
  -5   1   7    17403.61    17665.47     89.00 o 
  -4   1   7     7983.73     8331.94     71.24 o 
  -3   1   7       28.95       30.66     28.33 o 
  -2   1   7    10510.98    10977.47    103.85 o 
  -1   1   7     1031.53      735.40     51.97 o 
   0   1   7     6251.72     5939.16     89.13 o 
   1   1   7     6635.58     6235.49    129.33 o 
   2   1   7     1570.67     1658.95     98.69 o 
   3   1   7     1501.69     1526.29    106.90 o 
   4   1   7       26.50       54.69     85.75 o 
   5   1   7      502.80      522.40    107.25 o 
   6   1   7      650.70      523.35    112.12 o 
 -12   2   7     1817.01     2016.53     88.41 o 
 -11   2   7     7523.43     7506.84    147.71 o 
 -10   2   7     7766.86     7838.87    123.49 o 
  -9   2   7     8177.98     7826.39    164.02 o 
  -8   2   7     5118.03     4892.59     55.51 o 
  -7   2   7     5457.48     5560.86     46.66 o 
  -6   2   7       97.02      140.30     16.20 o 
  -5   2   7     4794.81     4681.93     38.85 o 
  -4   2   7    34947.05    35437.11    140.28 o 
  -3   2   7    50383.46    50027.48    525.68 o 
  -2   2   7    15852.73    15913.64    466.10 o 
  -1   2   7    11634.79    11412.17    192.40 o 
   0   2   7     1155.41     1158.47     46.70 o 
   1   2   7      611.16      581.57     60.01 o 
   2   2   7     6966.49     7000.97    303.61 o 
   3   2   7     3642.19     3850.01    133.55 o 
   4   2   7     5258.85     5442.17    163.16 o 
   5   2   7     3114.44     3269.67    172.96 o 
   6   2   7     1494.95     1590.52    112.22 o 
 -12   3   7     2052.99     1927.86     89.04 o 
 -11   3   7      569.28      569.72     92.74 o 
 -10   3   7       49.90       87.10     55.76 o 
  -9   3   7     2157.83     2218.68     88.07 o 
  -8   3   7     2829.45     2855.13     66.61 o 
  -7   3   7    19800.51    19418.04    135.78 o 
  -6   3   7    37860.61    37753.22    224.51 o 
  -5   3   7    15171.05    14984.06    104.07 o 
  -4   3   7     4751.14     4648.94     51.21 o 
  -3   3   7        5.64       26.25     26.29 o 
  -2   3   7    13472.25    13738.18    247.94 o 
  -1   3   7     2805.59     2817.14     85.07 o 
   0   3   7    16268.39    16363.23    144.50 o 
   1   3   7     9782.60     9418.21    167.97 o 
   2   3   7     4740.93     4639.90    108.27 o 
   3   3   7     2711.83     2763.90    100.36 o 
   4   3   7      529.02      584.21     79.28 o 
   5   3   7       65.27       38.79     72.04 o 
   6   3   7     1477.84     1544.02    112.02 o 
 -12   4   7      265.22      297.11     67.00 o 
 -11   4   7      768.64      776.50     70.75 o 
 -10   4   7      171.06      230.23     61.45 o 
  -9   4   7      400.21      409.33     56.53 o 
  -8   4   7      802.59      756.89     43.86 o 
  -7   4   7      866.34      901.56     27.46 o 
  -6   4   7     2242.05     2309.04     48.62 o 
  -5   4   7     1374.79     1377.81     21.06 o 
  -4   4   7     2488.48     2578.78     38.02 o 
  -3   4   7     1913.01     1770.85     47.42 o 
  -2   4   7     7539.13     7567.67     83.44 o 
  -1   4   7      502.93      511.14     41.14 o 
   0   4   7     1112.53     1168.63     45.39 o 
   1   4   7       67.53       38.42     52.05 o 
   2   4   7      943.40      927.60     70.47 o 
   3   4   7        5.42       19.96     63.45 o 
   4   4   7      208.21      275.08     71.05 o 
   5   4   7      794.00      901.13     89.78 o 
   6   4   7      345.34      333.10     84.51 o 
 -12   5   7      528.21      500.02     70.40 o 
 -11   5   7      971.48      829.47     69.45 o 
 -10   5   7      265.41      266.81     54.60 o 
  -9   5   7       42.54       41.34     54.30 o 
  -8   5   7     1730.47     1816.98    108.52 o 
  -7   5   7     6465.20     6462.33     90.05 o 
  -6   5   7     1687.53     1635.05     42.84 o 
  -5   5   7      976.39      983.40     28.40 o 
  -4   5   7      299.69      302.04     20.63 o 
  -3   5   7        3.04       11.50     51.00 o 
  -2   5   7      673.11      678.11     28.14 o 
  -1   5   7     3515.90     3571.40    177.26 o 
   0   5   7     1477.06     1390.20     71.95 o 
   1   5   7     1984.39     1854.65     52.52 o 
   2   5   7      384.32      401.40     63.91 o 
   3   5   7      798.10      841.25     77.10 o 
   4   5   7        1.64       27.67     67.63 o 
   5   5   7      723.45      787.23     92.48 o 
   6   5   7      154.61      136.44     80.90 o 
 -12   6   7     1158.70     1175.40     82.70 o 
 -11   6   7     3970.66     4044.01    104.73 o 
 -10   6   7     3826.72     3957.24     95.49 o 
  -9   6   7     6130.67     6162.41    107.08 o 
  -8   6   7     1792.03     1651.06     85.24 o 
  -7   6   7      364.39      370.96     52.79 o 
  -6   6   7     2068.08     2104.69     50.14 o 
  -5   6   7     8031.75     7786.82     63.89 o 
  -4   6   7    10864.78    10923.69    178.15 o 
  -3   6   7    13377.70    12748.55    152.61 o 
  -2   6   7    10587.01    10421.26    166.54 o 
  -1   6   7    15628.23    15135.64    196.30 o 
   0   6   7     1421.58     1374.71     38.20 o 
   1   6   7     1866.89     1783.76     40.89 o 
   2   6   7     2698.40     2719.61     90.59 o 
   3   6   7     1887.90     1875.59     90.47 o 
   4   6   7     4725.80     4934.34    128.57 o 
   5   6   7     2201.04     2256.78    111.57 o 
   6   6   7      833.53      876.28     98.74 o 
 -12   7   7     1904.76     1879.25     89.58 o 
 -11   7   7      278.88      329.66     61.39 o 
 -10   7   7       88.12       50.68     50.40 o 
  -9   7   7     1876.16     1815.58     72.68 o 
  -8   7   7     3741.40     3712.85    114.91 o 
  -7   7   7     8132.53     8111.69    206.12 o 
  -6   7   7    18198.59    18151.51    200.60 o 
  -5   7   7    12835.99    12721.64    123.92 o 
  -4   7   7     7877.04     7772.45    111.54 o 
  -3   7   7      475.53      449.36     38.79 o 
  -2   7   7     3598.11     3561.20    102.09 o 
  -1   7   7     7940.49     7668.27    138.75 o 
   0   7   7    14840.57    14594.18     98.41 o 
   1   7   7     6083.71     6048.34    110.94 o 
   2   7   7     4202.64     4251.67    118.99 o 
   3   7   7     5501.57     5501.99    124.69 o 
   4   7   7      242.71      337.64     77.55 o 
   5   7   7      281.66      309.46     82.97 o 
   6   7   7     1288.05     1369.49    107.89 o 
 -12   8   7      568.24      575.55     72.38 o 
 -11   8   7     1072.14     1210.43     73.27 o 
 -10   8   7     2107.39     2064.07     79.18 o 
  -9   8   7     2919.71     2891.32    112.14 o 
  -8   8   7      395.79      395.54     73.69 o 
  -7   8   7      929.95     1084.78     58.68 o 
  -6   8   7       29.40       46.34     33.89 o 
  -5   8   7      477.24      447.15     34.09 o 
  -4   8   7     5938.44     5939.87     61.45 o 
  -3   8   7     8461.13     8293.60     73.65 o 
  -2   8   7     7362.34     7339.20    109.77 o 
  -1   8   7     1531.36     1542.78     71.98 o 
   0   8   7        8.36        3.80     31.32 o 
   1   8   7        7.59       39.73     46.76 o 
   2   8   7     1895.55     1949.70     83.84 o 
   3   8   7      922.22      926.38     77.16 o 
   4   8   7     1660.69     1705.30     92.75 o 
   5   8   7     1540.49     1495.10    102.50 o 
 -12   9   7        7.90       14.20     60.15 o 
 -11   9   7       46.01       24.11     59.02 o 
 -10   9   7        2.48       24.70     48.11 o 
  -9   9   7     3268.57     3160.17    125.44 o 
  -8   9   7        0.39       41.35     69.78 o 
  -7   9   7       51.03       81.00     57.40 o 
  -6   9   7       41.53       58.89     32.18 o 
  -5   9   7     1092.41     1178.26     34.83 o 
  -4   9   7      987.09      992.55     31.99 o 
  -3   9   7     1715.52     1737.55     38.30 o 
  -2   9   7        5.25       43.08     36.52 o 
  -1   9   7      564.29      608.62     37.08 o 
   0   9   7      400.44      369.34     27.62 o 
   1   9   7       40.88       71.03     49.28 o 
   2   9   7      170.39      125.11     57.17 o 
   3   9   7      132.07      161.66     62.01 o 
   4   9   7       55.56       54.44     67.93 o 
   5   9   7      780.12      765.55     87.80 o 
 -12  10   7      403.64      485.30     74.34 o 
 -11  10   7     2715.50     2759.35     97.27 o 
 -10  10   7     2812.38     2703.93    102.47 o 
  -9  10   7     6603.62     6636.68    164.60 o 
  -8  10   7     5877.51     6189.09    144.64 o 
  -7  10   7       90.20       79.57     59.70 o 
  -6  10   7       82.91       96.02     16.09 o 
  -5  10   7      766.78      712.15     22.40 o 
  -4  10   7      994.70      929.61     32.09 o 
  -3  10   7     8682.43     8609.72     65.98 o 
  -2  10   7    12986.78    12722.38    228.29 o 
  -1  10   7     4745.23     4618.75     97.18 o 
   0  10   7     2899.58     2846.92     74.65 o 
   1  10   7      144.80      139.01     31.50 o 
   2  10   7     1474.13     1431.18     75.39 o 
   3  10   7     1899.59     1914.70     86.28 o 
   4  10   7     1675.14     1625.90    120.24 o 
   5  10   7      799.02      861.28     90.30 o 
 -12  11   7     2765.63     2818.24    130.89 o 
 -11  11   7      484.96      530.58     82.03 o 
 -10  11   7      155.15      217.63     75.33 o 
  -9  11   7     5541.74     5744.36    191.66 o 
  -8  11   7     4834.57     5103.76    139.08 o 
  -7  11   7     8126.96     8456.46    150.11 o 
  -6  11   7    11463.95    11463.45     79.95 o 
  -5  11   7     9919.99     9978.64     93.08 o 
  -4  11   7     1824.33     1805.17     37.16 o 
  -3  11   7      134.85      120.57     23.26 o 
  -2  11   7     3534.73     3459.37     63.82 o 
  -1  11   7     5244.68     5292.96    162.77 o 
   0  11   7    10702.74    10568.45     94.20 o 
   1  11   7     5218.48     5095.47     95.34 o 
   2  11   7     3573.17     3887.05     99.50 o 
   3  11   7     1324.81     1370.10     82.00 o 
   4  11   7       80.12       75.48     65.46 o 
   5  11   7      828.97      850.56     90.88 o 
 -12  12   7     1900.10     1892.40    116.13 o 
 -11  12   7     1823.89     1768.86     97.43 o 
 -10  12   7     3100.49     3193.21    114.66 o 
  -9  12   7    11862.00    11608.82    209.91 o 
  -8  12   7     4256.11     4450.20    132.71 o 
  -7  12   7     1245.44     1228.42     80.92 o 
  -6  12   7      585.30      582.74     29.84 o 
  -5  12   7     3934.74     3895.19     51.25 o 
  -4  12   7     5745.24     5718.62    107.89 o 
  -3  12   7     4252.68     4118.00     55.26 o 
  -2  12   7     6743.40     6514.43    104.59 o 
  -1  12   7     5400.32     5242.57     94.04 o 
   0  12   7     1420.82     1355.02     69.83 o 
   1  12   7      124.36      142.84     26.54 o 
   2  12   7     1772.91     1786.23     75.86 o 
   3  12   7     3226.22     3405.14    117.54 o 
   4  12   7     1375.34     1519.89    100.79 o 
   5  12   7      632.73      648.70    116.82 o 
 -11  13   7        4.85      -35.44     73.34 o 
 -10  13   7        0.21       47.99     78.95 o 
  -9  13   7      102.70      121.84     83.17 o 
  -8  13   7      392.90      374.81     77.24 o 
  -7  13   7      458.55      470.46     72.12 o 
  -6  13   7     1798.76     1746.67     39.18 o 
  -5  13   7     1566.21     1558.44     30.73 o 
  -4  13   7      260.90      285.65     29.21 o 
  -3  13   7      331.18      384.15     37.81 o 
  -2  13   7       11.51       79.47     94.87 o 
  -1  13   7     2287.57     2255.90    138.94 o 
   0  13   7     3599.78     3490.40     51.20 o 
   1  13   7      134.47      147.98     51.83 o 
   2  13   7        4.88       17.14     59.14 o 
   3  13   7       80.44       95.06     57.86 o 
   4  13   7       22.28       30.31    101.92 o 
   5  13   7      504.27      546.88    106.93 o 
 -11  14   7     1097.02      946.66     86.07 o 
 -10  14   7     1658.38     1372.95    116.97 o 
  -9  14   7      735.24      664.42     94.66 o 
  -8  14   7     1753.89     1769.00    102.91 o 
  -7  14   7       97.75      100.15     68.63 o 
  -6  14   7      978.05      965.20     28.52 o 
  -5  14   7     3221.54     3360.69     47.83 o 
  -4  14   7     2120.01     2101.50     36.81 o 
  -3  14   7     2219.12     2117.34     52.56 o 
  -2  14   7     1854.09     1883.06     89.34 o 
  -1  14   7     1594.37     1667.90    138.97 o 
   0  14   7       26.41       18.06     30.74 o 
   1  14   7       58.01       15.67     49.04 o 
   2  14   7     1121.02     1081.37     84.22 o 
   3  14   7     1035.22     1067.77     79.45 o 
   4  14   7     1105.90     1150.45    116.83 o 
   5  14   7      208.46      314.26    132.37 o 
 -11  15   7      425.40      487.81     84.85 o 
 -10  15   7      191.25      114.66     79.06 o 
  -9  15   7      936.92      986.17     94.95 o 
  -8  15   7     5925.54     5911.36    150.64 o 
  -7  15   7     9121.66     9007.74    124.24 o 
  -6  15   7     9520.16     9777.54    105.15 o 
  -5  15   7     9255.50     9176.47    104.48 o 
  -4  15   7     3487.38     3556.46     49.52 o 
  -3  15   7      115.14      138.75     35.67 o 
  -2  15   7     2018.81     1904.22     67.16 o 
  -1  15   7     3953.27     4137.40    190.27 o 
   0  15   7    14516.99    14288.55    278.49 o 
   1  15   7    15052.44    15430.83    409.48 o 
   2  15   7     4126.33     4093.20    195.86 o 
   3  15   7      346.37      463.27    103.73 o 
   4  15   7       23.37       55.42     96.69 o 
 -11  16   7     1815.04     1859.23    111.09 o 
 -10  16   7     3750.09     3892.60    156.94 o 
  -9  16   7     2873.86     2959.05    129.59 o 
  -8  16   7     1395.39     1470.17     96.24 o 
  -7  16   7      207.59      211.12     43.68 o 
  -6  16   7      295.64      294.60     35.41 o 
  -5  16   7     7130.99     7059.35     93.52 o 
  -4  16   7    13213.82    12962.70    113.57 o 
  -3  16   7    17477.97    17760.94    164.32 o 
  -2  16   7    13455.04    12998.27    175.90 o 
  -1  16   7     5619.77     5425.28    210.58 o 
   0  16   7     1148.20     1051.04     56.26 o 
   1  16   7        2.45        7.59     66.78 o 
   2  16   7     3071.25     3057.88    188.02 o 
   3  16   7     2822.65     2827.48    201.62 o 
   4  16   7     2944.83     2949.92    152.58 o 
 -11  17   7       79.38      145.44     80.43 o 
 -10  17   7        1.00       49.11     90.31 o 
  -9  17   7     1140.57     1134.88    104.88 o 
  -8  17   7     1419.01     1690.21    101.74 o 
  -7  17   7     1769.48     1757.81    103.55 o 
  -6  17   7     4183.99     4244.41     66.65 o 
  -5  17   7     2502.28     2446.50     55.85 o 
  -4  17   7      516.16      524.10     30.07 o 
  -3  17   7        0.60        9.18     16.59 o 
  -2  17   7      720.05      734.57     57.23 o 
  -1  17   7     2471.73     2380.48    169.65 o 
   0  17   7     6558.58     6350.63    233.59 o 
   1  17   7     1141.66     1330.07    154.37 o 
   2  17   7      486.66      438.71    134.06 o 
   3  17   7      139.10       88.07    122.48 o 
   4  17   7       89.20      138.29    126.12 o 
 -10  18   7       20.49       79.24     78.93 o 
  -9  18   7      293.63      321.04     85.33 o 
  -8  18   7       88.39       30.92     77.89 o 
  -7  18   7       40.05       56.51     59.50 o 
  -6  18   7       34.23       42.52     39.47 o 
  -5  18   7       29.25       30.26     36.92 o 
  -4  18   7        1.88        8.24     30.77 o 
  -3  18   7      460.27      462.40     37.10 o 
  -2  18   7      268.36      235.39     43.65 o 
  -1  18   7       22.04       30.87    119.23 o 
   0  18   7       26.53      -17.09    124.44 o 
   1  18   7       28.94      203.47    125.13 o 
   2  18   7        5.86       -9.94    132.11 o 
   3  18   7      462.65      391.99    123.66 o 
   4  18   7        0.65       16.80    126.90 o 
 -10  19   7        3.34      103.39     92.91 o 
  -9  19   7      623.07      698.40    103.51 o 
  -8  19   7     3444.00     3370.09    132.45 o 
  -7  19   7     4113.13     4246.56    109.71 o 
  -6  19   7     4481.42     4553.99    100.81 o 
  -5  19   7     3759.03     3724.81     66.47 o 
  -4  19   7     2385.54     2413.97     49.88 o 
  -3  19   7      573.69      567.08     35.69 o 
  -2  19   7      107.66      138.23     40.23 o 
  -1  19   7     6193.76     6058.11    149.96 o 
   0  19   7     3301.72     3232.51    191.61 o 
   1  19   7     2687.91     3262.63    197.73 o 
   2  19   7     1101.47     1151.76    161.83 o 
   3  19   7       60.08      -36.47    111.28 o 
 -10  20   7     3442.92     3714.81    283.96 o 
  -9  20   7     5480.02     5799.03    218.25 o 
  -8  20   7     3769.40     3921.50    167.55 o 
  -7  20   7      348.52      360.04     65.59 o 
  -6  20   7      420.17      438.92     75.31 o 
  -5  20   7     3879.07     3885.13     69.15 o 
  -4  20   7     8458.06     8417.59     98.30 o 
  -3  20   7    10082.33    10241.58    110.21 o 
  -2  20   7     7338.08     7437.58    121.67 o 
  -1  20   7     1653.11     1678.54     92.10 o 
   0  20   7      956.65      926.79    150.85 o 
   1  20   7      775.46      744.33    145.00 o 
   2  20   7     2224.77     2232.83    196.12 o 
   3  20   7     2988.73     3001.74    196.11 o 
  -9  21   7      496.22      465.55     99.31 o 
  -8  21   7     1551.27     1700.63    122.47 o 
  -7  21   7     4015.57     4069.27    138.33 o 
  -6  21   7     5751.29     5925.26    126.85 o 
  -5  21   7     2015.85     2134.01     56.63 o 
  -4  21   7     2529.86     2438.86     62.36 o 
  -3  21   7      281.02      350.00     52.68 o 
  -2  21   7       30.15       28.19     48.67 o 
  -1  21   7     1403.36     1509.07     88.71 o 
   0  21   7     4960.80     5008.23    232.43 o 
   1  21   7     3084.18     3189.74    209.27 o 
   2  21   7      859.17     1124.21    167.42 o 
   3  21   7      110.68       59.34    118.64 o 
  -9  22   7       44.68       69.88    116.61 o 
  -8  22   7        1.20      -16.48    107.98 o 
  -7  22   7       28.51      -18.81     75.96 o 
  -6  22   7      106.52       50.35     59.76 o 
  -5  22   7       10.91       33.24     40.20 o 
  -4  22   7      143.85      142.04     37.80 o 
  -3  22   7      171.82      168.43     43.36 o 
  -2  22   7      190.66      177.16     50.03 o 
  -1  22   7      485.50      525.10     61.74 o 
   0  22   7      251.52      299.79    126.77 o 
   1  22   7        7.71       63.63    133.29 o 
   2  22   7      131.03      226.04    143.04 o 
  -9  23   7       42.39       85.33    122.83 o 
  -8  23   7      831.98      756.68    131.47 o 
  -7  23   7      925.80      914.26     96.01 o 
  -6  23   7       65.62       72.73     59.14 o 
  -5  23   7      817.48      871.45     70.07 o 
  -4  23   7      215.02      251.77     51.49 o 
  -3  23   7      342.71      287.24     48.35 o 
  -2  23   7      384.95      379.63     56.04 o 
  -1  23   7     3173.05     3084.22     92.43 o 
   0  23   7      738.73      741.73    128.15 o 
   1  23   7      388.55      429.07    143.51 o 
   2  23   7      590.82      815.29    161.32 o 
  -8  24   7     1284.08     1170.92    142.32 o 
  -7  24   7      393.41      346.95     69.68 o 
  -6  24   7      125.10      112.17     62.45 o 
  -5  24   7     1944.20     2054.61     88.51 o 
  -4  24   7     1386.55     1562.60    115.13 o 
  -3  24   7     2540.26     2681.68    125.43 o 
  -2  24   7     2894.01     2878.65    126.36 o 
  -1  24   7     4127.55     3981.30    137.42 o 
   0  24   7      606.44      544.18    147.94 o 
   1  24   7       50.82      105.94    125.01 o 
   2  24   7     1114.63     1170.44    175.18 o 
  -8  25   7     1478.22     1373.08    147.50 o 
  -7  25   7     2721.94     2909.71    135.63 o 
  -6  25   7     1146.59     1190.29     80.74 o 
  -5  25   7     2267.47     2410.06    130.49 o 
  -4  25   7     1770.67     1682.11    137.64 o 
  -3  25   7       17.14        1.33     66.53 o 
  -2  25   7     2209.18     2051.34    230.41 o 
  -1  25   7     2449.18     2717.56    128.23 o 
   0  25   7     3094.43     3051.39    213.14 o 
   1  25   7     3011.35     2936.04    198.67 o 
  -7  26   7       90.57      140.08     82.93 o 
  -6  26   7       94.83       86.70     66.11 o 
  -5  26   7      651.34      903.08    101.48 o 
  -4  26   7     1072.05     1136.58     96.36 o 
  -3  26   7     1217.35     1261.45     87.72 o 
  -2  26   7      664.77      646.79     97.52 o 
  -1  26   7      515.69      613.86     83.77 o 
   0  26   7       92.31       23.18    115.49 o 
  -6  27   7       20.03       55.47     91.19 o 
  -5  27   7      610.94      657.73    106.61 o 
  -4  27   7      254.90      208.86     79.52 o 
  -3  27   7       15.29        8.10     72.93 o 
  -2  27   7        0.87       -6.05     68.82 o 
  -1  27   7      441.77      370.38     91.29 o 
   0  27   7       76.62      121.80    130.03 o 
  -5  28   7     1267.14     1241.49    125.65 o 
  -4  28   7     2396.93     2334.31    132.85 o 
  -3  28   7     1552.97     1457.09    117.96 o 
  -2  28   7     1495.43     1549.88     97.01 o 
  -1  28   7     1138.86     1098.67    101.61 o 
  -3  29   7        1.72       15.43     91.95 o 
 -13   0   8      563.20      444.66    143.64 o 
 -12   0   8     2388.43     2702.49    135.91 o 
 -11   0   8     8508.21     8452.74    194.44 o 
 -10   0   8     9816.49     9754.18    306.47 o 
  -9   0   8     9318.03     9531.48    241.90 o 
  -8   0   8     7039.27     6747.37     92.48 o 
  -7   0   8     5325.43     5589.37     75.79 o 
  -6   0   8    23132.10    23457.09    191.55 o 
  -5   0   8     8821.93     8849.05    102.03 o 
  -4   0   8    19737.47    19272.69    169.87 o 
  -3   0   8    16339.17    16239.70    220.61 o 
  -2   0   8     6417.08     6351.44    148.16 o 
  -1   0   8    24229.70    24313.88    266.65 o 
   0   0   8     2325.37     2135.71    122.29 o 
   1   0   8     1008.17      919.79    122.83 o 
   2   0   8     3957.08     3704.73    180.93 o 
   3   0   8     3483.62     3593.46    198.70 o 
   4   0   8     3112.35     3392.47    202.35 o 
   5   0   8     1280.17     1282.48    170.68 o 
 -13   1   8     1778.46     1659.63    123.85 o 
 -12   1   8     2218.46     2101.94     93.85 o 
 -11   1   8       49.13       33.63     54.80 o 
 -10   1   8      664.99      706.48     63.14 o 
  -9   1   8     1944.99     1951.34     72.72 o 
  -8   1   8    13169.86    12714.48    148.34 o 
  -7   1   8    14697.56    14363.44     76.30 o 
  -6   1   8     1026.66      955.27     26.84 o 
  -5   1   8     3978.85     3795.60     33.82 o 
  -4   1   8     1195.03     1127.07     38.66 o 
  -3   1   8     1809.70     2012.49     64.31 o 
  -2   1   8    26344.82    26436.35    195.45 o 
  -1   1   8     6762.47     7089.44    195.86 o 
   0   1   8     8200.17     8026.71    121.27 o 
   1   1   8     3851.07     3795.28     98.38 o 
   2   1   8     4232.07     4273.54    187.74 o 
   3   1   8      917.33      854.06     97.68 o 
   4   1   8      102.37      130.24     90.62 o 
   5   1   8      379.01      471.82     87.31 o 
 -13   2   8       50.85       61.86     64.01 o 
 -12   2   8        4.46       60.77     74.72 o 
 -11   2   8       89.36      103.69     55.59 o 
 -10   2   8      357.71      403.22     57.03 o 
  -9   2   8      191.35      171.15     50.96 o 
  -8   2   8        0.74        5.58     16.57 o 
  -7   2   8     1234.11     1247.63     27.11 o 
  -6   2   8     1005.37      957.58     51.12 o 
  -5   2   8        4.19        3.62     10.72 o 
  -4   2   8      218.12      197.68     25.89 o 
  -3   2   8     1305.47     1420.49     54.29 o 
  -2   2   8     6011.65     6011.01    100.45 o 
  -1   2   8     2664.20     2660.94    125.70 o 
   0   2   8      258.79      211.52     51.59 o 
   1   2   8       28.87       41.69     57.05 o 
   2   2   8       42.53       16.42     64.69 o 
   3   2   8       75.11       34.48     65.76 o 
   4   2   8      109.80       81.74     75.73 o 
   5   2   8       74.02      129.62     80.48 o 
 -13   3   8      618.96      673.93     78.49 o 
 -12   3   8      835.66      898.39     86.14 o 
 -11   3   8      553.88      513.86     79.23 o 
 -10   3   8        1.03       38.03     53.99 o 
  -9   3   8     1513.91     1611.90     69.76 o 
  -8   3   8     6785.49     6519.07    106.89 o 
  -7   3   8     8934.57     8909.87    147.05 o 
  -6   3   8     2240.63     2265.69     40.34 o 
  -5   3   8     1590.23     1528.80     30.67 o 
  -4   3   8       42.41       31.22     25.37 o 
  -3   3   8      594.06      693.03     59.00 o 
  -2   3   8      598.74      668.73     59.07 o 
  -1   3   8     8446.04     8727.47    288.24 o 
   0   3   8     1741.64     1755.01    105.77 o 
   1   3   8     2064.39     2074.51     82.05 o 
   2   3   8       48.21       59.36     63.28 o 
   3   3   8      145.59      139.54     74.60 o 
   4   3   8       39.47      112.50     76.75 o 
   5   3   8      324.08      337.36     84.99 o 
 -13   4   8      621.19      669.61     82.57 o 
 -12   4   8     2974.41     2761.60     99.35 o 
 -11   4   8     5135.05     4912.35    150.71 o 
 -10   4   8     8423.24     8603.40    128.19 o 
  -9   4   8     3741.74     3727.40     89.67 o 
  -8   4   8     1677.27     1573.11     58.25 o 
  -7   4   8       26.55       63.71     33.12 o 
  -6   4   8     4556.96     4508.17     48.35 o 
  -5   4   8    11919.97    12033.33     71.37 o 
  -4   4   8    10583.83    10391.49    131.25 o 
  -3   4   8    27849.96    28101.08    204.33 o 
  -2   4   8     1117.13     1044.38     48.69 o 
  -1   4   8     7572.52     7141.08    274.22 o 
   0   4   8      416.38      404.34     45.41 o 
   1   4   8      697.39      686.98     64.13 o 
   2   4   8     5502.58     5465.99    121.64 o 
   3   4   8     6581.91     7006.49    143.22 o 
   4   4   8     2550.85     2708.23    112.65 o 
   5   4   8      713.52      776.01     88.93 o 
 -12   5   8     2148.34     2196.37     93.73 o 
 -11   5   8        9.92       21.22     53.40 o 
 -10   5   8      790.47      835.69     75.66 o 
  -9   5   8     3332.80     3465.84     86.10 o 
  -8   5   8     7761.36     7926.94    155.24 o 
  -7   5   8    16626.96    16826.21    196.29 o 
  -6   5   8     9453.44     9435.76     92.60 o 
  -5   5   8     4799.85     4678.46     48.03 o 
  -4   5   8     5169.32     5074.55     76.38 o 
  -3   5   8      136.99      184.67     30.29 o 
  -2   5   8     4443.03     4591.25     89.27 o 
  -1   5   8     7987.76     7903.85    259.58 o 
   0   5   8     8236.03     8363.97    157.14 o 
   1   5   8     9725.48     9532.95    138.29 o 
   2   5   8     6093.16     6189.58    137.85 o 
   3   5   8     1774.87     1832.67     92.23 o 
   4   5   8      512.40      590.44     83.51 o 
   5   5   8      195.22      217.22     74.86 o 
 -12   6   8      754.12      707.66     73.77 o 
 -11   6   8      796.96      913.68     67.19 o 
 -10   6   8     2688.69     2805.57     83.75 o 
  -9   6   8     2803.39     2862.08    113.77 o 
  -8   6   8      649.61      605.82     30.52 o 
  -7   6   8      298.33      328.41     42.40 o 
  -6   6   8      119.21      136.80     29.78 o 
  -5   6   8     2316.08     2336.21     46.47 o 
  -4   6   8      536.66      493.16     20.58 o 
  -3   6   8     3258.52     2989.66     54.72 o 
  -2   6   8     2229.75     2202.06     92.04 o 
  -1   6   8     1826.43     1751.49     55.54 o 
   0   6   8      136.22      126.82     29.75 o 
   1   6   8       52.67       58.55     55.22 o 
   2   6   8      912.38      876.52     75.21 o 
   3   6   8      601.84      673.51     73.49 o 
   4   6   8     1933.63     1860.66    103.89 o 
   5   6   8      576.21      597.64     94.59 o 
 -12   7   8      429.64      319.97     63.29 o 
 -11   7   8       61.68       56.56     54.20 o 
 -10   7   8        4.66       37.53     52.53 o 
  -9   7   8        8.20       46.97     75.58 o 
  -8   7   8     1043.25     1010.35    121.09 o 
  -7   7   8      557.40      609.58     53.00 o 
  -6   7   8       16.66       16.17     34.15 o 
  -5   7   8      477.16      464.85     23.95 o 
  -4   7   8      158.55      177.22     22.68 o 
  -3   7   8       19.63       59.88     45.16 o 
  -2   7   8      101.89      131.72     79.90 o 
  -1   7   8      608.32      579.86     31.29 o 
   0   7   8     4137.75     3890.32    112.42 o 
   1   7   8     2187.01     2090.25     81.88 o 
   2   7   8      417.99      451.47     78.42 o 
   3   7   8      113.44      105.28     69.78 o 
   4   7   8       29.73       79.35     84.74 o 
   5   7   8      169.18      132.15     82.63 o 
 -12   8   8     1348.81     1328.77     80.29 o 
 -11   8   8     2977.30     2796.71     95.02 o 
 -10   8   8     3710.43     3719.40    111.04 o 
  -9   8   8     4668.50     4619.35    136.70 o 
  -8   8   8      139.00      194.80     65.92 o 
  -7   8   8       25.37       34.50     37.45 o 
  -6   8   8     1035.51     1020.90     45.07 o 
  -5   8   8     4789.22     4843.35     49.67 o 
  -4   8   8    17868.25    16980.00    198.97 o 
  -3   8   8    10417.25    10286.12    207.00 o 
  -2   8   8     5057.32     5277.61    173.80 o 
  -1   8   8     1963.79     1858.31     56.91 o 
   0   8   8      213.45      201.49     36.39 o 
   1   8   8     1113.28     1074.81     75.52 o 
   2   8   8     3215.81     3408.04    121.74 o 
   3   8   8     4895.11     4944.75    132.13 o 
   4   8   8     3242.45     3473.44    123.64 o 
   5   8   8       87.07      257.98    113.39 o 
 -12   9   8     1029.63     1115.26     79.15 o 
 -11   9   8      842.15      850.12     82.63 o 
 -10   9   8      109.91      146.54     70.64 o 
  -9   9   8     5994.85     6415.85    156.02 o 
  -8   9   8     4701.86     4780.97    123.30 o 
  -7   9   8    11931.37    12096.00    151.50 o 
  -6   9   8    10410.09    10313.20    117.20 o 
  -5   9   8     6487.89     6699.24     68.88 o 
  -4   9   8      324.24      322.46     25.54 o 
  -3   9   8      353.25      362.10     32.69 o 
  -2   9   8     3405.41     3273.42    112.74 o 
  -1   9   8     6430.51     6338.15    225.81 o 
   0   9   8    10695.45    10504.51    298.58 o 
   1   9   8     4131.81     4395.96    130.22 o 
   2   9   8     6564.26     6583.86    124.67 o 
   3   9   8      386.53      442.41     73.46 o 
   4   9   8      137.11      110.37     74.52 o 
   5   9   8      297.43      332.32    118.74 o 
 -12  10   8      284.42      328.38     80.99 o 
 -11  10   8     1466.39     1513.59     91.82 o 
 -10  10   8     3469.99     3487.42    136.09 o 
  -9  10   8     6194.20     6274.69    157.93 o 
  -8  10   8      122.86       75.25     59.70 o 
  -7  10   8       24.99        0.30     33.19 o 
  -6  10   8     1441.74     1467.16     41.77 o 
  -5  10   8     9296.24     9457.80     79.33 o 
  -4  10   8     2785.82     2767.30     61.66 o 
  -3  10   8     5982.34     5974.51     75.84 o 
  -2  10   8     5627.24     5475.91    105.20 o 
  -1  10   8      347.79      344.41     47.17 o 
   0  10   8       16.93       26.50     30.98 o 
   1  10   8       70.86       76.67     56.59 o 
   2  10   8     1162.47     1220.41     77.48 o 
   3  10   8     2453.36     2650.69    121.45 o 
   4  10   8     3277.12     3234.00    160.37 o 
 -12  11   8       12.48       26.59     78.36 o 
 -11  11   8      178.27      181.30     73.17 o 
 -10  11   8       22.95       21.65     80.91 o 
  -9  11   8        1.23       68.12     85.17 o 
  -8  11   8        0.79       -1.74     64.40 o 
  -7  11   8      168.37      209.95     41.11 o 
  -6  11   8       14.42       29.67     30.51 o 
  -5  11   8      208.34      190.22     21.75 o 
  -4  11   8        4.29       23.15     34.66 o 
  -3  11   8       38.45       42.53     32.98 o 
  -2  11   8       88.28       84.79     40.84 o 
  -1  11   8      537.06      509.45     48.30 o 
   0  11   8       64.18       79.01     28.04 o 
   1  11   8      289.58      301.76     54.53 o 
   2  11   8       27.83       35.85     57.39 o 
   3  11   8       89.11      118.02     67.11 o 
   4  11   8       43.04        3.78    102.78 o 
 -12  12   8     1021.32      985.90     96.45 o 
 -11  12   8     2515.47     2514.36    164.46 o 
 -10  12   8     1530.40     1588.83    106.79 o 
  -9  12   8     1184.68     1315.95    118.84 o 
  -8  12   8     2351.48     2407.16    103.56 o 
  -7  12   8       14.71       23.62     41.13 o 
  -6  12   8       12.68        9.43     32.00 o 
  -5  12   8     1444.46     1451.91     32.33 o 
  -4  12   8      620.55      629.11     42.73 o 
  -3  12   8     4637.68     4619.29     71.70 o 
  -2  12   8     9786.20     9562.53    132.09 o 
  -1  12   8     4005.62     3915.03    280.15 o 
   0  12   8       31.88       61.61     52.67 o 
   1  12   8      337.51      368.42     64.77 o 
   2  12   8      817.37      773.50     75.21 o 
   3  12   8     1175.98     1094.76    109.95 o 
   4  12   8      746.04      735.09    112.35 o 
 -12  13   8     1400.80     1421.46    108.14 o 
 -11  13   8      470.94      391.78     78.48 o 
 -10  13   8      114.73      164.28     83.99 o 
  -9  13   8     8409.75     8733.69    181.55 o 
  -8  13   8     3949.78     4390.30    126.80 o 
  -7  13   8     8226.18     8441.54    105.63 o 
  -6  13   8     9248.22     9053.31     89.31 o 
  -5  13   8    10387.73    10328.79    100.11 o 
  -4  13   8     2354.98     2309.58     58.69 o 
  -3  13   8        9.39       16.71     35.39 o 
  -2  13   8      590.11      536.97     73.69 o 
  -1  13   8    12282.47    11772.14    482.39 o 
   0  13   8    13935.62    13463.81    474.37 o 
   1  13   8     4058.93     4293.55    102.57 o 
   2  13   8     1782.60     1923.36    161.10 o 
   3  13   8      394.78      368.12     94.22 o 
   4  13   8       23.74       68.35     90.04 o 
 -11  14   8     1983.47     2080.60    117.84 o 
 -10  14   8     3706.56     3777.85    146.70 o 
  -9  14   8     6332.98     6563.35    164.81 o 
  -8  14   8     2167.75     2287.68    144.22 o 
  -7  14   8      187.64      172.86     45.73 o 
  -6  14   8     1415.59     1377.85     35.44 o 
  -5  14   8    12658.00    12606.50    133.91 o 
  -4  14   8     5862.20     5793.58     82.81 o 
  -3  14   8    13569.54    13598.31    143.67 o 
  -2  14   8     7489.66     7611.56    231.13 o 
  -1  14   8     1135.16     1084.07    138.51 o 
   0  14   8       88.47       88.14    119.92 o 
   1  14   8      428.14      514.67    129.73 o 
   2  14   8     1383.29     1307.15    146.59 o 
   3  14   8     2557.13     2871.22    199.29 o 
   4  14   8     1812.32     1969.28    136.56 o 
 -11  15   8       67.25       72.58     70.27 o 
 -10  15   8        5.12       47.83     81.23 o 
  -9  15   8      825.51      805.23     93.50 o 
  -8  15   8      702.28      659.52     75.74 o 
  -7  15   8     2490.10     2554.13     70.29 o 
  -6  15   8     2433.31     2450.20     43.15 o 
  -5  15   8     1031.15      962.41     37.46 o 
  -4  15   8       13.33       -8.89     36.76 o 
  -3  15   8      629.36      599.85     56.54 o 
  -2  15   8     3217.90     3332.25    120.03 o 
  -1  15   8     3323.51     3339.56    176.50 o 
   0  15   8      148.41      288.65    130.71 o 
   1  15   8       36.20      123.49    101.15 o 
   2  15   8      773.69      883.20    146.61 o 
   3  15   8      276.28      198.83    142.80 o 
   4  15   8        0.28       46.72     99.76 o 
 -11  16   8      784.77      714.48    109.74 o 
 -10  16   8       22.68      -11.41     86.63 o 
  -9  16   8       14.59       41.73     75.75 o 
  -8  16   8      207.19      234.76     76.20 o 
  -7  16   8       15.69        6.43     43.35 o 
  -6  16   8      119.65       97.28     35.63 o 
  -5  16   8      115.50      126.93     29.00 o 
  -4  16   8      252.75      263.42     38.69 o 
  -3  16   8     1302.85     1263.35     73.24 o 
  -2  16   8     3163.67     3080.70     89.31 o 
  -1  16   8      525.77      590.28    123.30 o 
   0  16   8        4.41      106.18    117.60 o 
   1  16   8      168.79      119.89    101.03 o 
   2  16   8      446.59      478.42    140.93 o 
   3  16   8       51.28       35.98    137.66 o 
 -11  17   8      507.74      531.26    104.74 o 
 -10  17   8      308.00      370.19     95.81 o 
  -9  17   8     3361.55     3523.30    135.54 o 
  -8  17   8     3985.88     4103.29    128.70 o 
  -7  17   8     4540.76     4662.36    104.14 o 
  -6  17   8     5389.32     5572.78     87.23 o 
  -5  17   8     3253.69     3239.24     63.48 o 
  -4  17   8     1800.72     1856.35     77.55 o 
  -3  17   8       27.41       22.47     43.51 o 
  -2  17   8     2551.31     2456.39     79.49 o 
  -1  17   8     7329.60     7415.04    244.68 o 
   0  17   8     6417.73     6374.61    247.18 o 
   1  17   8     3254.20     3348.28    191.57 o 
   2  17   8     1398.25     1440.07    170.93 o 
   3  17   8       43.44      166.43    144.92 o 
 -10  18   8     4967.57     4909.66    162.29 o 
  -9  18   8     4558.70     4798.95    154.17 o 
  -8  18   8     1804.69     1857.03    103.82 o 
  -7  18   8      160.89      112.87     54.37 o 
  -6  18   8     1647.49     1566.94    101.07 o 
  -5  18   8     5526.31     5514.50     77.81 o 
  -4  18   8     8963.90     9063.00     93.23 o 
  -3  18   8    12171.64    12039.77    177.21 o 
  -2  18   8     8070.69     7906.33    119.89 o 
  -1  18   8      782.12      716.63    133.33 o 
   0  18   8        2.05       75.49    121.66 o 
   1  18   8      304.78      287.40    112.92 o 
   2  18   8     1708.99     1840.22    182.50 o 
   3  18   8     2590.50     2709.01    210.14 o 
 -10  19   8       92.70       90.34     93.12 o 
  -9  19   8       95.19      114.43     78.66 o 
  -8  19   8     1381.69     1473.57    142.40 o 
  -7  19   8     4565.46     4390.97    195.97 o 
  -6  19   8     5059.56     4954.68    105.41 o 
  -5  19   8     2495.77     2479.25     57.81 o 
  -4  19   8     1491.46     1414.26     48.75 o 
  -3  19   8        0.95       -6.09     42.99 o 
  -2  19   8     1996.01     1859.98     77.80 o 
  -1  19   8     2283.51     2350.03    171.80 o 
   0  19   8     1920.47     2053.54    179.45 o 
   1  19   8      927.69      950.30    138.72 o 
   2  19   8      483.66      559.07    156.49 o 
   3  19   8      216.97      134.63    143.67 o 
 -10  20   8        2.75       83.72    119.76 o 
  -9  20   8        1.07       52.23     95.04 o 
  -8  20   8        9.53      -55.22     95.91 o 
  -7  20   8      142.19      104.13     78.82 o 
  -6  20   8       17.93       28.70     50.80 o 
  -5  20   8       43.84       55.94     42.93 o 
  -4  20   8        3.38       -3.49     40.60 o 
  -3  20   8      191.08      127.98     63.44 o 
  -2  20   8       11.10       61.01     68.33 o 
  -1  20   8      102.28      -55.61    125.85 o 
   0  20   8        2.15       -5.99    125.95 o 
   1  20   8        0.51      -12.94    109.69 o 
   2  20   8       16.33      -56.45    131.86 o 
  -9  21   8      987.90      957.24    133.91 o 
  -8  21   8     1328.47     1295.57    134.64 o 
  -7  21   8      798.12      769.10     86.78 o 
  -6  21   8      891.20      915.56     65.60 o 
  -5  21   8      808.48      841.48     60.69 o 
  -4  21   8      509.76      561.19     61.92 o 
  -3  21   8      261.85      292.10    104.20 o 
  -2  21   8     2071.40     1913.01     99.72 o 
  -1  21   8     1839.82     1859.96    105.16 o 
   0  21   8     1430.17     1315.48    157.80 o 
   1  21   8     1149.51     1218.59    155.46 o 
   2  21   8      350.20      102.95    132.20 o 
  -9  22   8     1855.23     1987.45    169.87 o 
  -8  22   8      777.62      882.70    123.96 o 
  -7  22   8       50.14       38.99     70.07 o 
  -6  22   8      344.66      351.88     74.31 o 
  -5  22   8     2020.90     1925.16     75.11 o 
  -4  22   8     3942.21     4082.75    105.01 o 
  -3  22   8     5362.57     5375.86    137.51 o 
  -2  22   8     5196.68     5132.87    142.22 o 
  -1  22   8     1482.50     1454.72     95.65 o 
   0  22   8      138.51      253.25    115.17 o 
   1  22   8      417.59      430.17    145.33 o 
   2  22   8     1704.34     1595.73    172.52 o 
  -9  23   8      520.57      451.79    128.68 o 
  -8  23   8     1133.17     1090.74    133.88 o 
  -7  23   8     3016.21     2927.39    124.87 o 
  -6  23   8     4059.18     4229.97    143.46 o 
  -5  23   8     2776.77     2745.84    107.86 o 
  -4  23   8      974.96      890.44     98.53 o 
  -3  23   8      209.76      258.41     65.32 o 
  -2  23   8     2254.66     2236.43    173.25 o 
  -1  23   8     3275.03     3178.89    125.18 o 
   0  23   8     2580.55     2936.44    201.63 o 
   1  23   8     2159.50     2371.81    210.04 o 
  -8  24   8      429.87      391.96    112.74 o 
  -7  24   8        0.15       13.67     78.28 o 
  -6  24   8      531.55      428.48     80.76 o 
  -5  24   8      181.91      137.11    135.53 o 
  -4  24   8      220.42      263.97     90.96 o 
  -3  24   8     1502.38     1417.69    119.28 o 
  -2  24   8      464.56      539.16    146.79 o 
  -1  24   8      190.46      116.33    141.91 o 
   0  24   8       36.75      -15.33    146.96 o 
   1  24   8       47.17       49.45    145.01 o 
  -8  25   8      238.48      278.12    112.78 o 
  -7  25   8      422.83      491.32     88.03 o 
  -6  25   8     1039.28     1067.57    168.17 o 
  -5  25   8      446.75      378.11    136.96 o 
  -4  25   8       13.80       58.75     81.56 o 
  -3  25   8       42.38      -40.85     99.99 o 
  -2  25   8       47.71       40.10    112.95 o 
  -1  25   8      243.53      207.67    121.93 o 
   0  25   8      321.35      260.27    141.76 o 
  -7  26   8       87.20       80.10    117.33 o 
  -6  26   8      747.57      682.01    141.54 o 
  -5  26   8     1856.89     1914.57    173.74 o 
  -4  26   8     2782.17     2941.77    137.04 o 
  -3  26   8     2672.41     2637.78    138.70 o 
  -2  26   8     1821.53     2037.14    192.54 o 
  -1  26   8      392.22      390.18    158.30 o 
  -6  27   8     1772.09     1559.11    198.96 o 
  -5  27   8     1746.56     2081.22    200.54 o 
  -4  27   8      329.32      259.45    123.24 o 
  -3  27   8       70.11       67.63    100.94 o 
  -2  27   8      644.69      720.35    139.22 o 
  -4  28   8      770.50      849.34    145.12 o 
  -3  28   8     1345.33     1384.46    126.81 o 
 -13   1   9     1231.27     1273.75    107.20 o 
 -12   1   9     1531.47     1448.76     82.79 o 
 -11   1   9       17.31        9.74     53.10 o 
 -10   1   9      482.65      569.32     65.10 o 
  -9   1   9     4010.24     4157.07     90.90 o 
  -8   1   9     7214.98     7022.86     84.20 o 
  -7   1   9     5198.12     4939.93     59.14 o 
  -6   1   9      114.53      100.00     18.71 o 
  -5   1   9     1538.96     1623.37     44.97 o 
  -4   1   9     2599.31     2891.25     73.14 o 
  -3   1   9      559.32      628.66     57.46 o 
  -2   1   9      907.46      898.24     60.48 o 
  -1   1   9     4178.05     4367.60    119.82 o 
   0   1   9     4816.66     4801.28    218.03 o 
   1   1   9     1815.43     1749.04     82.34 o 
   2   1   9      476.70      537.31     74.43 o 
   3   1   9        1.24       21.67     74.19 o 
   4   1   9      138.41      173.27     73.27 o 
 -13   2   9     1493.77     1310.55     95.71 o 
 -12   2   9     3072.33     3210.55    104.74 o 
 -11   2   9     8213.14     8395.63    142.06 o 
 -10   2   9    12789.14    12508.63    150.59 o 
  -9   2   9     7799.48     7597.81    125.92 o 
  -8   2   9      785.44      653.77     45.48 o 
  -7   2   9      842.60      803.15     43.94 o 
  -6   2   9     4576.02     4258.21     52.92 o 
  -5   2   9    11249.53    11101.20     84.29 o 
  -4   2   9    23027.85    22502.10    229.73 o 
  -3   2   9     6872.07     6931.14    141.33 o 
  -2   2   9      569.63      579.91     47.51 o 
  -1   2   9     4868.02     4678.53    223.26 o 
   0   2   9       16.83       12.74     62.89 o 
   1   2   9     1876.01     1887.97     85.22 o 
   2   2   9     3602.12     3799.90    140.69 o 
   3   2   9     3716.28     3775.67    122.99 o 
   4   2   9     2393.63     2351.24    113.17 o 
 -13   3   9     2935.87     3005.57    113.04 o 
 -12   3   9     2492.07     2333.45    105.85 o 
 -11   3   9        5.71       26.57     62.89 o 
 -10   3   9     1108.61     1155.67     70.16 o 
  -9   3   9    10739.03    10629.01    137.05 o 
  -8   3   9    19871.52    19326.14    313.19 o 
  -7   3   9    10859.88    10737.85     95.42 o 
  -6   3   9     1745.29     1711.93     49.01 o 
  -5   3   9     3101.23     3027.79     77.59 o 
  -4   3   9       79.07       81.32     41.51 o 
  -3   3   9      126.67      168.36     43.98 o 
  -2   3   9     4702.11     4815.76     95.72 o 
  -1   3   9     4543.67     4536.82    104.76 o 
   0   3   9     8418.59     8397.39    648.23 o 
   1   3   9     4893.29     4771.42    110.51 o 
   2   3   9      891.91      917.09     97.44 o 
   3   3   9       82.28      103.91     73.72 o 
   4   3   9      214.75      240.54     84.50 o 
 -13   4   9       14.60       70.27     65.59 o 
 -12   4   9      352.68      355.11     81.42 o 
 -11   4   9      956.69     1041.43     68.19 o 
 -10   4   9      889.20      861.87     66.45 o 
  -9   4   9        7.19       33.64     58.99 o 
  -8   4   9        4.04       77.65     48.57 o 
  -7   4   9        9.17       34.88     32.84 o 
  -6   4   9     2375.33     2367.52     40.49 o 
  -5   4   9      235.44      245.90     35.46 o 
  -4   4   9     2505.63     2569.86     66.20 o 
  -3   4   9      711.11      668.50     46.90 o 
  -2   4   9      108.79       92.13     48.19 o 
  -1   4   9     2608.94     2681.90    155.25 o 
   0   4   9      392.20      334.99     70.05 o 
   1   4   9        8.54        8.16     56.64 o 
   2   4   9      272.97      351.95     66.18 o 
   3   4   9      173.36      188.16     72.32 o 
   4   4   9       48.71       60.48     78.77 o 
 -13   5   9      559.98      389.66     74.63 o 
 -12   5   9      205.89      145.23     63.18 o 
 -11   5   9        3.91       19.50     57.79 o 
 -10   5   9      713.10      684.32     61.51 o 
  -9   5   9     3439.38     3136.21    113.43 o 
  -8   5   9      882.41      941.45     54.05 o 
  -7   5   9      718.72      754.17     47.22 o 
  -6   5   9     1835.43     1755.98     30.78 o 
  -5   5   9      296.09      301.87     29.81 o 
  -4   5   9      470.74      426.61     44.92 o 
  -3   5   9     1412.18     1405.66     49.13 o 
  -2   5   9      215.46      226.26     35.45 o 
  -1   5   9     5922.96     5614.82    261.37 o 
   0   5   9     2579.73     2650.62    173.43 o 
   1   5   9       35.83       52.47     56.72 o 
   2   5   9      204.83      194.27     60.50 o 
   3   5   9       23.23      -41.42     72.09 o 
   4   5   9        0.85       41.43     82.78 o 
 -13   6   9      770.98      785.61     80.94 o 
 -12   6   9     1701.28     1779.18     89.10 o 
 -11   6   9     3937.13     3816.53    102.79 o 
 -10   6   9     3331.96     3420.60    166.54 o 
  -9   6   9      456.34      452.63     75.40 o 
  -8   6   9      106.33      131.14     46.15 o 
  -7   6   9      850.32      820.37     49.97 o 
  -6   6   9     5465.71     5381.30    100.86 o 
  -5   6   9    17227.34    17216.01    116.95 o 
  -4   6   9    12157.41    11881.78     94.23 o 
  -3   6   9     9358.42     8956.79    326.86 o 
  -2   6   9     6798.02     6529.48    240.23 o 
  -1   6   9     2742.57     2546.07     72.41 o 
   0   6   9      443.51      456.33     67.52 o 
   1   6   9      823.02      874.17     80.22 o 
   2   6   9     1453.30     1630.76     85.74 o 
   3   6   9     2125.17     2300.51    105.04 o 
   4   6   9     3192.91     3259.86    128.47 o 
 -12   7   9     1116.20     1086.52     78.48 o 
 -11   7   9      153.89      168.96     57.88 o 
 -10   7   9      114.16      209.85     64.82 o 
  -9   7   9     5652.52     5755.69    217.19 o 
  -8   7   9    12585.14    12420.34    184.22 o 
  -7   7   9    11021.66    11209.57    114.56 o 
  -6   7   9     6555.41     6597.22     83.69 o 
  -5   7   9     2601.69     2581.21     43.40 o 
  -4   7   9      978.89      924.17     20.80 o 
  -3   7   9      830.33      721.34     95.26 o 
  -2   7   9     2981.60     2776.84    272.94 o 
  -1   7   9     9914.99    10385.53    256.71 o 
   0   7   9    21211.35    21325.76   1064.45 o 
   1   7   9     9622.33     9774.94    164.70 o 
   2   7   9      520.01      542.90     71.08 o 
   3   7   9        1.46      -15.67     74.60 o 
   4   7   9      172.13      182.01    103.59 o 
 -12   8   9     1404.55     1337.41     97.37 o 
 -11   8   9     1902.10     1778.93     98.22 o 
 -10   8   9     4007.00     3934.31    177.35 o 
  -9   8   9      646.05      729.37     81.27 o 
  -8   8   9     2004.99     2087.16     65.62 o 
  -7   8   9       84.44      119.76     43.73 o 
  -6   8   9     3433.22     3499.18     71.54 o 
  -5   8   9     7461.35     7473.82     64.22 o 
  -4   8   9     4503.33     4515.57     62.23 o 
  -3   8   9     2781.18     2727.86    143.45 o 
  -2   8   9     1973.89     2095.56    136.80 o 
  -1   8   9     1725.97     1644.61    151.01 o 
   0   8   9      632.06      579.76     66.65 o 
   1   8   9     1252.92     1281.22     83.08 o 
   2   8   9     2228.21     2314.10     94.94 o 
   3   8   9     1746.25     1770.46    136.15 o 
   4   8   9     1339.59     1345.09    124.75 o 
 -12   9   9       11.00       11.45     77.15 o 
 -11   9   9       41.11       36.01     68.58 o 
 -10   9   9      166.42      190.31     79.59 o 
  -9   9   9       12.43       34.15     73.58 o 
  -8   9   9       30.12       36.75     45.17 o 
  -7   9   9      326.79      350.67     37.09 o 
  -6   9   9       26.71       43.08     28.83 o 
  -5   9   9     1472.17     1495.07     39.01 o 
  -4   9   9      116.33      121.59     28.69 o 
  -3   9   9      362.26      327.71     72.02 o 
  -2   9   9       31.00       30.97     93.50 o 
  -1   9   9     2755.13     2770.50    156.35 o 
   0   9   9     2304.59     2151.38     76.76 o 
   1   9   9      220.11      193.20     64.43 o 
   2   9   9       23.92       14.46     65.51 o 
   3   9   9        0.64       28.57    106.85 o 
   4   9   9        4.41        3.09    101.62 o 
 -12  10   9      867.46     1004.58     91.69 o 
 -11  10   9     1867.98     1769.54     93.67 o 
 -10  10   9     1335.90     1384.03     98.97 o 
  -9  10   9     6325.02     6344.86    155.04 o 
  -8  10   9     1351.81     1304.60     66.48 o 
  -7  10   9      220.52      239.87     36.54 o 
  -6  10   9     1060.07     1040.45     38.25 o 
  -5  10   9     2545.49     2600.91     43.96 o 
  -4  10   9     3905.36     3888.73     61.70 o 
  -3  10   9    10292.71    10015.13    143.40 o 
  -2  10   9     8936.61     9216.84    247.73 o 
  -1  10   9     1352.41     1313.46    140.45 o 
   0  10   9      141.30      165.20     45.21 o 
   1  10   9     1400.48     1351.78     82.69 o 
   2  10   9     1920.64     2120.61    184.99 o 
   3  10   9     1764.63     1665.36    134.62 o 
   4  10   9      558.70      652.18    110.49 o 
 -12  11   9      635.54      613.61     87.88 o 
 -11  11   9        9.31       24.03     74.01 o 
 -10  11   9     1624.77     1617.79    104.72 o 
  -9  11   9    10961.75    11189.75    195.20 o 
  -8  11   9     3092.69     3057.95     85.69 o 
  -7  11   9     7119.79     7234.69     85.76 o 
  -6  11   9     7305.13     7407.21     73.83 o 
  -5  11   9     6998.94     7003.75     93.56 o 
  -4  11   9       84.33       80.52     31.05 o 
  -3  11   9      868.88      812.32     46.73 o 
  -2  11   9     4633.39     4839.99    196.48 o 
  -1  11   9     7612.26     7390.95    243.66 o 
   0  11   9     7218.79     7788.56    252.99 o 
   1  11   9     3627.13     3898.19    204.45 o 
   2  11   9     1135.81     1195.73    165.13 o 
   3  11   9       27.26       62.15     96.72 o 
 -12  12   9     1361.20     1302.85    102.85 o 
 -11  12   9     3323.53     3515.14    149.69 o 
 -10  12   9     2623.29     2691.57    124.12 o 
  -9  12   9     3583.99     3738.55    130.53 o 
  -8  12   9     2398.94     2442.24     79.93 o 
  -7  12   9        2.56       14.94     36.04 o 
  -6  12   9     2762.65     2673.98     52.44 o 
  -5  12   9     6401.15     6439.82     92.72 o 
  -4  12   9     5875.42     5630.27    122.41 o 
  -3  12   9     3424.95     3390.93    100.93 o 
  -2  12   9      520.50      585.94    118.89 o 
  -1  12   9     1448.23     1554.67    150.17 o 
   0  12   9      197.81       84.44    110.19 o 
   1  12   9      549.20      583.80    123.18 o 
   2  12   9     1375.27     1358.21    165.32 o 
   3  12   9     2218.56     2749.55    211.57 o 
 -12  13   9       78.80       88.87     76.66 o 
 -11  13   9        4.26       -3.39     76.50 o 
 -10  13   9      155.60      146.52     81.16 o 
  -9  13   9     2331.62     2276.33    109.08 o 
  -8  13   9       45.26      100.98     52.57 o 
  -7  13   9     1265.26     1248.42     48.20 o 
  -6  13   9     2985.36     2852.18     61.52 o 
  -5  13   9      535.95      526.64     42.87 o 
  -4  13   9      628.09      613.84     56.77 o 
  -3  13   9     2035.04     1965.94     77.62 o 
  -2  13   9     2303.11     2422.71    156.00 o 
  -1  13   9      716.34      628.30    116.16 o 
   0  13   9       72.35      124.05     92.77 o 
   1  13   9      226.11      218.54    104.08 o 
   2  13   9       64.75       21.68    128.23 o 
   3  13   9       70.51       32.30    149.38 o 
 -11  14   9      922.55      894.66    108.54 o 
 -10  14   9      717.95      717.51     87.93 o 
  -9  14   9      564.31      577.42     83.71 o 
  -8  14   9       55.31       64.26     53.04 o 
  -7  14   9       72.16       61.98     37.05 o 
  -6  14   9       70.21       67.30     32.71 o 
  -5  14   9      108.06      143.35     39.56 o 
  -4  14   9     3923.09     3891.04     91.67 o 
  -3  14   9     3981.50     3736.82    111.19 o 
  -2  14   9      123.04      140.37    109.88 o 
  -1  14   9      192.98      229.28    100.92 o 
   0  14   9       25.32       55.34    107.08 o 
   1  14   9      118.65      138.32    118.77 o 
   2  14   9      594.55      565.08    139.82 o 
   3  14   9      554.84      530.22    160.81 o 
 -11  15   9        6.57       25.65     78.89 o 
 -10  15   9      731.37      765.51     95.69 o 
  -9  15   9     2403.49     2453.03    113.27 o 
  -8  15   9     4551.92     4863.61    127.92 o 
  -7  15   9     5627.11     5715.84     81.12 o 
  -6  15   9     7231.64     7261.47     91.44 o 
  -5  15   9     4710.27     4670.89     76.14 o 
  -4  15   9     1543.05     1556.69     68.56 o 
  -3  15   9     1124.58     1067.25     66.92 o 
  -2  15   9     6514.47     6793.84    233.88 o 
  -1  15   9     5166.52     5111.64    210.14 o 
   0  15   9     3696.77     3954.06    203.50 o 
   1  15   9     4570.00     4717.70    227.21 o 
   2  15   9      917.51      730.02    153.45 o 
   3  15   9       11.77     -110.91    153.95 o 
 -11  16   9     1618.72     1573.53    123.03 o 
 -10  16   9     4054.21     4120.31    146.23 o 
  -9  16   9     1368.15     1432.17    100.57 o 
  -8  16   9      697.51      668.98     77.24 o 
  -7  16   9       44.23       12.91     54.35 o 
  -6  16   9     3533.45     3542.66     70.35 o 
  -5  16   9     7957.73     7919.96    106.25 o 
  -4  16   9     9934.93     9888.05    166.73 o 
  -3  16   9     7044.90     7175.01    119.97 o 
  -2  16   9     3759.82     4185.08    201.84 o 
  -1  16   9     2967.57     3004.25    176.21 o 
   0  16   9       30.32       30.46    103.18 o 
   1  16   9      655.50      938.07    148.22 o 
   2  16   9     1794.36     1854.45    179.84 o 
 -11  17   9        6.20      -19.82     85.34 o 
 -10  17   9        8.47        5.36     83.91 o 
  -9  17   9      361.69      323.99    107.20 o 
  -8  17   9     1692.21     1655.04    102.40 o 
  -7  17   9     1719.63     1735.63     77.30 o 
  -6  17   9     2205.57     2287.24     60.50 o 
  -5  17   9      323.08      323.79     39.65 o 
  -4  17   9        0.87        9.95     38.02 o 
  -3  17   9      454.88      448.09     54.77 o 
  -2  17   9      623.06      654.16    208.14 o 
  -1  17   9     1181.44     1148.55    138.04 o 
   0  17   9     1009.68     1067.21    137.76 o 
   1  17   9     1252.95     1380.67    156.46 o 
   2  17   9      172.30      321.65    139.29 o 
 -10  18   9      127.58      146.56    114.63 o 
  -9  18   9      124.17      112.02    114.06 o 
  -8  18   9       41.03       45.55     77.57 o 
  -7  18   9      201.84      213.11     58.62 o 
  -6  18   9      185.82      120.41     42.51 o 
  -5  18   9       42.89       69.72     35.36 o 
  -4  18   9       89.40      136.28     37.88 o 
  -3  18   9      276.55      273.59     52.09 o 
  -2  18   9      274.12      230.09     55.02 o 
  -1  18   9        0.18      -34.47    119.43 o 
   0  18   9       35.83       27.97    100.84 o 
   1  18   9        0.39      124.28    106.23 o 
   2  18   9      169.14      216.88    139.77 o 
 -10  19   9      494.49      435.45    114.47 o 
  -9  19   9     1507.78     1331.29    142.94 o 
  -8  19   9     2929.04     2984.78    124.43 o 
  -7  19   9     3372.45     3464.74     98.55 o 
  -6  19   9     1984.30     1935.69     78.06 o 
  -5  19   9      845.81      901.26     57.25 o 
  -4  19   9        0.55        1.89     44.66 o 
  -3  19   9       22.44       16.65     47.52 o 
  -2  19   9     1382.33     1425.50     90.65 o 
  -1  19   9     1750.24     1637.50    169.96 o 
   0  19   9     2663.91     2794.73    186.28 o 
   1  19   9     1118.88     1004.56    150.30 o 
   2  19   9      186.71      135.27    148.00 o 
 -10  20   9     3111.52     3201.92    201.41 o 
  -9  20   9     1872.04     1809.98    154.88 o 
  -8  20   9      396.86      403.60     84.30 o 
  -7  20   9      197.18      215.35     59.25 o 
  -6  20   9     3314.63     3303.26    133.74 o 
  -5  20   9     4518.76     4628.30    123.79 o 
  -4  20   9     7590.74     7564.16    163.61 o 
  -3  20   9     5963.00     6006.39    151.04 o 
  -2  20   9      850.63      884.92     90.31 o 
  -1  20   9      356.66      293.20    141.15 o 
   0  20   9       38.73       82.85    130.07 o 
   1  20   9      607.53      566.10    153.55 o 
  -9  21   9      679.64      744.27    132.83 o 
  -8  21   9     1772.25     1800.80    120.21 o 
  -7  21   9     4500.02     4299.45    140.13 o 
  -6  21   9     3685.04     3754.29    104.05 o 
  -5  21   9     2564.30     2483.30     76.01 o 
  -4  21   9      137.36      131.56     62.30 o 
  -3  21   9      209.35      151.44     73.18 o 
  -2  21   9      534.38      649.54     84.27 o 
  -1  21   9      815.81      928.29     93.81 o 
   0  21   9     1294.97     1261.98    177.80 o 
   1  21   9     1079.72     1371.34    184.40 o 
  -9  22   9       55.19       49.60    118.63 o 
  -8  22   9       18.80       10.31     83.78 o 
  -7  22   9        2.81      -48.13     80.90 o 
  -6  22   9      677.34      651.74     65.14 o 
  -5  22   9       28.29       -6.86     57.73 o 
  -4  22   9      508.60      357.61     61.29 o 
  -3  22   9     1343.17     1188.45    107.62 o 
  -2  22   9        2.81      -23.73     67.09 o 
  -1  22   9       44.69       60.69     74.01 o 
   0  22   9        1.91      -83.60    143.27 o 
  -8  23   9     1265.91     1335.82    122.79 o 
  -7  23   9      328.94      453.28     82.94 o 
  -6  23   9      563.88      542.55     74.56 o 
  -5  23   9        3.80       15.07     57.30 o 
  -4  23   9       73.16       42.13     60.29 o 
  -3  23   9      227.60      244.04     72.55 o 
  -2  23   9     1508.25     1532.24    106.19 o 
  -1  23   9      570.35      575.80     89.77 o 
   0  23   9      454.87      282.53    133.91 o 
  -8  24   9      465.86      517.70     96.84 o 
  -7  24   9        8.20       -7.17     75.12 o 
  -6  24   9      572.13      651.55    148.76 o 
  -5  24   9     2356.73     2583.04    137.87 o 
  -4  24   9     3478.06     3868.18    248.22 o 
  -3  24   9     1530.12     1777.63    181.77 o 
  -2  24   9     2506.38     2456.32    193.89 o 
  -1  24   9      306.85      272.12    143.74 o 
  -7  25   9     3302.92     3478.59    229.10 o 
  -6  25   9     3405.92     3584.97    220.80 o 
  -5  25   9      828.08      848.51    155.67 o 
  -4  25   9      137.92      139.05    101.49 o 
  -3  25   9     1494.36     1449.89    161.43 o 
  -2  25   9     2455.03     2661.60    209.50 o 
  -1  25   9     3041.70     2930.09    215.18 o 
  -6  26   9      412.93      166.22    131.25 o 
  -5  26   9      685.57      819.97    147.07 o 
  -4  26   9     1136.23     1071.24    112.77 o 
  -3  26   9      646.40      622.34    111.26 o 
  -2  26   9      705.93      763.97    153.36 o 
  -4  27   9        0.01       17.32     99.38 o 
 -13   0  10     1837.79     1751.11    135.26 o 
 -12   0  10     4350.85     4635.28    162.49 o 
 -11   0  10     4414.21     4785.70    156.95 o 
 -10   0  10     5613.37     5745.35    157.57 o 
  -9   0  10     4140.86     4361.49    152.72 o 
  -8   0  10     1722.25     2027.96    139.49 o 
  -7   0  10      740.90      755.81     49.65 o 
  -6   0  10     8647.86     8666.19    136.63 o 
  -5   0  10     9826.70     9122.92    221.49 o 
  -4   0  10     5915.14     5741.01    136.92 o 
  -3   0  10     1567.47     1546.07    109.55 o 
  -2   0  10     4828.09     5040.19    179.11 o 
  -1   0  10      885.99      953.80    127.72 o 
   0   0  10      496.22      437.91    123.74 o 
   1   0  10     2375.57     2310.04    114.75 o 
   2   0  10     1869.39     1879.53    118.07 o 
   3   0  10     1976.26     2044.41    127.27 o 
 -13   1  10     1680.14     1520.14     89.54 o 
 -12   1  10     1061.28     1144.85     78.44 o 
 -11   1  10      378.23      424.27     58.70 o 
 -10   1  10     1509.46     1438.27     70.10 o 
  -9   1  10     2990.09     2994.43     66.12 o 
  -8   1  10     6917.35     7043.73    103.83 o 
  -7   1  10     6269.85     6068.80    103.36 o 
  -6   1  10     1184.03     1161.63     26.97 o 
  -5   1  10     1094.72      989.66     52.74 o 
  -4   1  10       97.41       85.47     46.84 o 
  -3   1  10     5655.71     5761.03    114.68 o 
  -2   1  10     5259.32     5629.37    131.83 o 
  -1   1  10     5387.21     5436.92    335.83 o 
   0   1  10     4498.33     4376.94    139.28 o 
   1   1  10     1464.67     1510.88     72.02 o 
   2   1  10      558.33      526.55     74.49 o 
   3   1  10       12.08       28.76     66.47 o 
 -13   2  10        6.20       51.88     75.59 o 
 -12   2  10       10.02       31.63     60.92 o 
 -11   2  10      121.30      104.66     58.87 o 
 -10   2  10      592.47      549.80     61.67 o 
  -9   2  10     1360.06     1285.36     51.68 o 
  -8   2  10      529.67      492.62     52.34 o 
  -7   2  10       36.41       35.88     22.54 o 
  -6   2  10      174.72      176.87     19.23 o 
  -5   2  10      802.52      772.98     49.72 o 
  -4   2  10      418.10      412.72     46.25 o 
  -3   2  10       32.78       60.42     42.86 o 
  -2   2  10      226.55      203.45     47.09 o 
  -1   2  10      167.78      166.75     75.06 o 
   0   2  10       25.46       -9.22    114.40 o 
   1   2  10       52.66       71.24     60.11 o 
   2   2  10        1.80       24.19     68.14 o 
   3   2  10        2.84       15.29     75.10 o 
 -13   3  10      875.49      839.51     90.77 o 
 -12   3  10       84.65       98.50     68.29 o 
 -11   3  10      113.67       68.11     58.93 o 
 -10   3  10      632.82      635.61     63.45 o 
  -9   3  10      233.57      319.98     50.82 o 
  -8   3  10     2468.44     2479.48     71.48 o 
  -7   3  10     2638.67     2570.43     73.85 o 
  -6   3  10     1834.59     1930.20     61.09 o 
  -5   3  10      812.47      810.72     52.81 o 
  -4   3  10        0.48       25.35     38.14 o 
  -3   3  10       66.65       58.59     40.22 o 
  -2   3  10      574.82      586.52     51.20 o 
  -1   3  10     1964.17     2051.25    151.56 o 
   0   3  10     1808.89     1663.20    141.97 o 
   1   3  10      625.93      665.04     69.47 o 
   2   3  10      153.40      202.60     70.48 o 
   3   3  10        1.28      -46.21     80.73 o 
 -13   4  10     1170.56     1263.62     87.54 o 
 -12   4  10     4551.10     4679.09    133.11 o 
 -11   4  10     4608.79     4901.58    110.26 o 
 -10   4  10     5589.54     5375.65    121.95 o 
  -9   4  10     5418.99     5417.31    100.68 o 
  -8   4  10       51.83      100.98     49.60 o 
  -7   4  10     3111.59     3107.91     58.86 o 
  -6   4  10     8755.49     8889.53    123.59 o 
  -5   4  10    13610.19    13789.82    135.87 o 
  -4   4  10    15563.64    15452.82    122.33 o 
  -3   4  10     7468.18     7642.42     95.24 o 
  -2   4  10     2304.74     2374.08    138.84 o 
  -1   4  10       33.16       54.72     92.51 o 
   0   4  10      383.28      451.48    122.29 o 
   1   4  10      457.00      554.29     79.48 o 
   2   4  10     2355.08     2342.51    101.87 o 
   3   4  10     3413.74     3385.26    125.72 o 
 -13   5  10     1162.38     1257.89     85.93 o 
 -12   5  10      327.42      341.24     74.42 o 
 -11   5  10       69.61       55.14     61.47 o 
 -10   5  10     4552.48     4273.64    115.30 o 
  -9   5  10    12262.38    12210.75    138.89 o 
  -8   5  10    13492.47    13539.44    192.03 o 
  -7   5  10    12804.98    13016.61    132.90 o 
  -6   5  10     4786.36     4603.88     62.08 o 
  -5   5  10     2111.88     2077.49     55.29 o 
  -4   5  10      279.33      250.35     36.21 o 
  -3   5  10     2536.24     2491.04     71.56 o 
  -2   5  10     4900.43     5012.00    189.87 o 
  -1   5  10     7546.60     8233.56    247.47 o 
   0   5  10     4296.85     4201.68    206.94 o 
   1   5  10     1731.70     1946.87    100.43 o 
   2   5  10      604.41      591.81     80.82 o 
   3   5  10       48.10      195.04     93.14 o 
 -13   6  10      315.44      364.20     74.13 o 
 -12   6  10     1265.64     1149.74     78.09 o 
 -11   6  10     1490.62     1592.13    109.21 o 
 -10   6  10      408.95      562.35     83.53 o 
  -9   6  10      504.47      519.72     54.45 o 
  -8   6  10     1419.66     1408.79     62.67 o 
  -7   6  10      170.25      222.48     42.81 o 
  -6   6  10     1520.91     1547.66     41.15 o 
  -5   6  10     1645.61     1626.53     29.42 o 
  -4   6  10     3406.56     3310.24     84.60 o 
  -3   6  10     4028.04     3829.11    112.41 o 
  -2   6  10     1617.34     1726.95    137.14 o 
  -1   6  10       18.40       98.80    119.75 o 
   0   6  10      291.01      436.06    128.87 o 
   1   6  10      667.91      743.52     82.31 o 
   2   6  10      754.43      747.94    108.74 o 
   3   6  10      308.94      257.87    103.77 o 
 -12   7  10        1.46       31.50     70.49 o 
 -11   7  10      324.43      298.35     66.54 o 
 -10   7  10     1089.03      980.09    142.40 o 
  -9   7  10     1507.67     1456.19     95.28 o 
  -8   7  10      409.77      411.87     48.82 o 
  -7   7  10       97.01      117.91     35.12 o 
  -6   7  10        7.09        5.41     23.25 o 
  -5   7  10      715.60      687.46     24.31 o 
  -4   7  10       68.62       39.12     51.94 o 
  -3   7  10      204.12      130.21     96.87 o 
  -2   7  10      858.22      788.10    120.10 o 
  -1   7  10      208.20      181.26    111.07 o 
   0   7  10      114.32      154.59    115.44 o 
   1   7  10      165.32      129.16     64.94 o 
   2   7  10      256.62      307.60    103.01 o 
   3   7  10        7.60       59.52    109.98 o 
 -12   8  10     1890.58     1801.64     99.61 o 
 -11   8  10     2629.66     2796.75    105.55 o 
 -10   8  10     1015.04     1150.71     93.78 o 
  -9   8  10     1322.43     1197.57     89.00 o 
  -8   8  10      346.88      324.23     57.23 o 
  -7   8  10      646.84      618.26     49.36 o 
  -6   8  10     3907.03     3872.45     54.51 o 
  -5   8  10    11199.87    10946.28     80.93 o 
  -4   8  10    10390.92     9943.70    218.18 o 
  -3   8  10    10412.30    10803.12    252.67 o 
  -2   8  10     2460.60     2398.54    164.05 o 
  -1   8  10       67.65      133.08    112.53 o 
   0   8  10      115.25      126.51    106.74 o 
   1   8  10      117.16      136.45    121.05 o 
   2   8  10     2426.12     2431.17    203.88 o 
   3   8  10     2759.83     2806.19    161.22 o 
 -12   9  10      430.58      409.48     84.40 o 
 -11   9  10       46.20       54.24     68.32 o 
 -10   9  10      815.61      933.94     90.76 o 
  -9   9  10     7172.70     7267.14    130.58 o 
  -8   9  10     4584.17     4773.31     85.89 o 
  -7   9  10     9425.23     9629.31     87.46 o 
  -6   9  10     6020.46     5992.52     75.22 o 
  -5   9  10     1853.64     1746.87     98.12 o 
  -4   9  10      765.26      643.34     41.19 o 
  -3   9  10     1723.29     1921.00    142.94 o 
  -2   9  10     8047.71     8423.94    245.65 o 
  -1   9  10    10720.03    11396.69    293.99 o 
   0   9  10     7817.60     7898.76    261.24 o 
   1   9  10     2303.13     2084.18    174.27 o 
   2   9  10     1138.34     1084.79    171.03 o 
   3   9  10       81.01      149.12    113.99 o 
 -12  10  10     1515.24     1518.67    103.61 o 
 -11  10  10     3526.41     3411.57    144.64 o 
 -10  10  10     3750.11     3800.88    160.38 o 
  -9  10  10       13.17       55.84     54.88 o 
  -8  10  10      697.83      742.04     43.84 o 
  -7  10  10     1862.45     1845.82     50.79 o 
  -6  10  10     4833.61     4883.04     78.59 o 
  -5  10  10     7743.18     7746.58    136.44 o 
  -4  10  10     3124.51     2920.69    109.98 o 
  -3  10  10     3126.71     3087.39    167.19 o 
  -2  10  10     4975.35     5028.80    202.11 o 
  -1  10  10       21.95       -2.92    125.33 o 
   0  10  10     1840.10     1948.18    169.40 o 
   1  10  10      704.04      616.73    139.74 o 
   2  10  10     1630.37     1861.55    184.79 o 
   3  10  10     1440.19     1540.50    195.54 o 
 -12  11  10       36.83       34.06     76.33 o 
 -11  11  10        5.78      -21.80     89.73 o 
 -10  11  10      350.25      354.73     82.32 o 
  -9  11  10      126.58      172.64     57.74 o 
  -8  11  10     1113.16     1097.09     47.79 o 
  -7  11  10      660.87      657.73     39.10 o 
  -6  11  10       25.75       37.07     24.04 o 
  -5  11  10     2248.08     2187.38     79.31 o 
  -4  11  10      150.54      123.32     33.91 o 
  -3  11  10       80.57       88.76     73.18 o 
  -2  11  10      126.39      126.96    100.01 o 
  -1  11  10       30.14       23.84    114.58 o 
   0  11  10      144.19      151.13    121.13 o 
   1  11  10      243.60      183.86    117.63 o 
   2  11  10       46.61       77.60    131.01 o 
 -12  12  10      750.15      853.11     90.32 o 
 -11  12  10     1269.09     1374.72    113.20 o 
 -10  12  10      477.57      561.00     82.05 o 
  -9  12  10     4005.00     4024.09    126.41 o 
  -8  12  10      121.82      141.69     39.49 o 
  -7  12  10        3.33       22.49     33.54 o 
  -6  12  10     2897.94     2955.35     65.27 o 
  -5  12  10     4258.21     4271.02    112.15 o 
  -4  12  10     1688.38     1675.86     52.66 o 
  -3  12  10      286.95      311.30     59.11 o 
  -2  12  10       96.28       91.36     95.98 o 
  -1  12  10        1.63      -27.82    115.69 o 
   0  12  10       20.10       66.22    127.33 o 
   1  12  10      329.79      384.51    121.71 o 
   2  12  10      580.22      446.31    138.55 o 
 -12  13  10      538.96      514.62     90.94 o 
 -11  13  10       17.57       43.90     82.96 o 
 -10  13  10     2898.07     2882.42    145.77 o 
  -9  13  10     5441.23     5687.08    145.73 o 
  -8  13  10     4613.96     4749.29     78.79 o 
  -7  13  10     9127.91     9274.84    116.97 o 
  -6  13  10     4196.08     4344.84     76.61 o 
  -5  13  10      150.76      161.79     51.23 o 
  -4  13  10       85.12      148.92     54.19 o 
  -3  13  10     1487.31     1427.16     78.43 o 
  -2  13  10     3798.88     3975.78    190.25 o 
  -1  13  10     6224.98     6252.30    240.93 o 
   0  13  10     4335.76     4221.50    224.43 o 
   1  13  10     1587.69     1608.88    167.11 o 
   2  13  10      310.23      341.47    131.04 o 
 -11  14  10     3519.05     3874.89    152.29 o 
 -10  14  10     2828.33     2939.17    127.32 o 
  -9  14  10     1215.19     1325.64    143.47 o 
  -8  14  10      475.65      456.55     60.78 o 
  -7  14  10      594.45      607.46     51.51 o 
  -6  14  10     4820.45     4919.35     80.94 o 
  -5  14  10     2598.82     2483.12     81.47 o 
  -4  14  10     3589.67     3670.31     95.11 o 
  -3  14  10     5729.87     5627.31    156.99 o 
  -2  14  10     5284.70     5378.33    212.45 o 
  -1  14  10      344.86      417.74    131.94 o 
   0  14  10        6.01       85.07    133.96 o 
   1  14  10      819.07      786.49    154.90 o 
   2  14  10     1714.32     2002.83    188.41 o 
 -11  15  10       51.58       37.79    108.25 o 
 -10  15  10      566.62      691.61    130.97 o 
  -9  15  10      922.55      795.91    118.15 o 
  -8  15  10      835.62      908.92     64.65 o 
  -7  15  10     1011.34     1022.91     55.20 o 
  -6  15  10      734.67      760.03     48.53 o 
  -5  15  10       30.46       19.66     49.49 o 
  -4  15  10      152.64       84.77     49.99 o 
  -3  15  10        6.86       47.52     53.20 o 
  -2  15  10       78.00       91.03    110.70 o 
  -1  15  10     1519.21     1479.99    164.02 o 
   0  15  10      341.41      451.10    140.59 o 
   1  15  10      458.12      554.20    147.31 o 
   2  15  10      195.62       76.00    144.58 o 
 -11  16  10       73.24       94.64    126.53 o 
 -10  16  10      510.05      521.52    135.94 o 
  -9  16  10      557.70      567.71    126.69 o 
  -8  16  10      117.53      139.78     55.63 o 
  -7  16  10       36.90       70.00     43.79 o 
  -6  16  10      769.32      712.01     47.04 o 
  -5  16  10     1758.48     1719.26     64.15 o 
  -4  16  10      296.38      299.56     52.83 o 
  -3  16  10       36.46       59.26     53.56 o 
  -2  16  10       93.28        0.00    122.39 o 
  -1  16  10      201.95       86.67    136.48 o 
   0  16  10        2.32       47.97    129.16 o 
   1  16  10       42.86        8.74    140.40 o 
 -11  17  10      511.11      446.16    136.71 o 
 -10  17  10     1043.56      865.52    146.85 o 
  -9  17  10     2392.11     2492.79    165.29 o 
  -8  17  10     3626.42     3738.60    128.53 o 
  -7  17  10     4578.27     4361.26     88.18 o 
  -6  17  10     2043.87     1941.44     60.34 o 
  -5  17  10      543.17      564.39     45.27 o 
  -4  17  10       23.65       78.09     48.22 o 
  -3  17  10      222.52      277.50     57.81 o 
  -2  17  10     1871.76     2020.37    115.79 o 
  -1  17  10     2152.80     2622.00    195.92 o 
   0  17  10     2295.11     2240.95    179.78 o 
   1  17  10      884.24     1015.06    174.79 o 
 -10  18  10     2658.77     2750.80    185.67 o 
  -9  18  10     1079.66     1262.14    146.69 o 
  -8  18  10       41.02       52.54     58.19 o 
  -7  18  10     1435.98     1451.27     63.52 o 
  -6  18  10     3469.31     3417.53     72.38 o 
  -5  18  10     3917.56     4087.82     75.77 o 
  -4  18  10     4469.32     4599.02    125.97 o 
  -3  18  10     4537.41     4524.17    104.61 o 
  -2  18  10      287.31      309.44     60.61 o 
  -1  18  10      376.73      467.34    137.41 o 
   0  18  10        5.96       47.35    108.86 o 
   1  18  10      903.04      908.93    173.14 o 
 -10  19  10      309.29      344.82    131.45 o 
  -9  19  10      927.21      857.78    134.71 o 
  -8  19  10     1896.28     2008.10     87.79 o 
  -7  19  10     4041.23     4162.82    107.79 o 
  -6  19  10      873.41      858.16     60.60 o 
  -5  19  10      192.99      201.42     49.13 o 
  -4  19  10       43.05       86.27     67.22 o 
  -3  19  10      230.26      259.13     81.92 o 
  -2  19  10      201.42      288.06     72.86 o 
  -1  19  10     2025.70     1746.00    161.76 o 
   0  19  10      843.02      720.35    147.61 o 
   1  19  10      668.96      791.24    159.16 o 
 -10  20  10       29.08       41.83    119.81 o 
  -9  20  10        0.32       33.06     93.35 o 
  -8  20  10       10.66       -2.12     81.50 o 
  -7  20  10        9.10       16.40     59.84 o 
  -6  20  10      420.40      395.27     52.49 o 
  -5  20  10       30.05       43.86     53.68 o 
  -4  20  10       70.42       46.71     70.35 o 
  -3  20  10      242.98      234.10     76.00 o 
  -2  20  10        0.16       36.28     79.20 o 
  -1  20  10       23.72       44.42    129.49 o 
   0  20  10       38.43       -5.91    144.14 o 
  -9  21  10     1453.03     1577.64    148.64 o 
  -8  21  10     3136.02     3288.28    218.26 o 
  -7  21  10     1602.17     1697.50     83.94 o 
  -6  21  10      719.32      769.21     59.15 o 
  -5  21  10      106.70      112.55     60.65 o 
  -4  21  10        3.43       63.07     74.15 o 
  -3  21  10      437.61      502.01     85.08 o 
  -2  21  10     3239.35     3158.66    150.99 o 
  -1  21  10      638.51      524.99    152.47 o 
   0  21  10      603.15      683.65    160.33 o 
  -9  22  10     1187.27     1232.82    152.88 o 
  -8  22  10       91.88       83.51     81.05 o 
  -7  22  10      380.95      381.40     61.45 o 
  -6  22  10     2697.64     2684.84    120.18 o 
  -5  22  10     3175.81     3276.02    106.11 o 
  -4  22  10     4045.10     4221.54    138.41 o 
  -3  22  10     1585.10     1468.53    103.74 o 
  -2  22  10      458.19      455.16     81.18 o 
  -1  22  10      247.85      278.82     89.75 o 
  -8  23  10     3199.44     3148.19    140.75 o 
  -7  23  10     2313.38     2324.25    115.89 o 
  -6  23  10      699.61      747.26     84.69 o 
  -5  23  10      239.49      192.86     64.84 o 
  -4  23  10        5.94       23.06     75.51 o 
  -3  23  10     1391.86     1489.43    106.19 o 
  -2  23  10     2007.51     2163.74    124.47 o 
  -1  23  10     2383.67     2605.74    130.03 o 
  -7  24  10       31.59       16.34    108.54 o 
  -6  24  10      122.57       89.55    126.41 o 
  -5  24  10      572.73      393.16     95.84 o 
  -4  24  10      306.71      309.01     91.10 o 
  -3  24  10      443.17      435.66    145.35 o 
  -2  24  10      831.74      667.83    152.68 o 
  -6  25  10       43.55       50.52    140.57 o 
  -5  25  10        2.68      -12.29     88.98 o 
  -4  25  10        5.40      -56.54     90.43 o 
  -3  25  10      126.32      100.28    148.73 o 
 -13   1  11      238.71      182.21     66.90 o 
 -12   1  11        1.19      -17.86     63.40 o 
 -11   1  11       56.03       67.52     52.61 o 
 -10   1  11      664.38      659.37     55.39 o 
  -9   1  11     2261.27     2412.14     87.67 o 
  -8   1  11     4228.19     4521.94    131.85 o 
  -7   1  11     2251.71     2282.78     41.70 o 
  -6   1  11     4656.99     4450.40    168.70 o 
  -5   1  11      449.39      484.11     78.82 o 
  -4   1  11      632.22      713.84     54.11 o 
  -3   1  11     1159.95     1069.27     80.38 o 
  -2   1  11     3182.85     3234.57    118.36 o 
  -1   1  11     1908.32     2097.11    107.52 o 
   0   1  11     1319.68     1350.12    160.38 o 
   1   1  11      502.53      574.35     98.64 o 
   2   1  11      190.29      159.58     66.58 o 
 -13   2  11     2035.36     2178.08     97.95 o 
 -12   2  11     2305.67     2498.12     99.46 o 
 -11   2  11     3400.08     3666.26     97.60 o 
 -10   2  11     4923.29     4829.42    102.96 o 
  -9   2  11     2012.30     2009.90     71.65 o 
  -8   2  11       10.58       26.93     52.41 o 
  -7   2  11     2156.98     2128.27     47.48 o 
  -6   2  11     6894.22     6827.32     68.54 o 
  -5   2  11     9630.89     9562.51    131.98 o 
  -4   2  11    15143.02    15142.54    275.81 o 
  -3   2  11     1800.80     1999.32    173.86 o 
  -2   2  11     1636.08     1736.72    120.67 o 
  -1   2  11       42.22      120.73     79.73 o 
   0   2  11      537.22      756.94     98.60 o 
   1   2  11     1775.08     2037.13    123.78 o 
   2   2  11     3427.20     3586.76    108.68 o 
 -13   3  11      438.64      410.68     83.93 o 
 -12   3  11        2.29       12.21     54.83 o 
 -11   3  11      263.65      240.88     63.45 o 
 -10   3  11     1267.54     1250.78     67.70 o 
  -9   3  11     3339.84     3569.94     86.79 o 
  -8   3  11     7882.03     7958.63    127.59 o 
  -7   3  11     4267.64     4333.05     61.22 o 
  -6   3  11     4832.80     4894.16    153.48 o 
  -5   3  11     1508.25     1496.40     71.27 o 
  -4   3  11      279.53      379.63     51.61 o 
  -3   3  11     4830.77     5134.49    129.74 o 
  -2   3  11     4961.47     5086.72    136.07 o 
  -1   3  11     6168.72     6592.11    164.71 o 
   0   3  11     2718.36     2856.26    190.79 o 
   1   3  11      204.35      309.44     75.69 o 
   2   3  11       96.58       91.56    101.38 o 
 -13   4  11      386.32      360.76     76.71 o 
 -12   4  11      209.16      269.54     60.71 o 
 -11   4  11       35.76       57.12     66.44 o 
 -10   4  11      370.72      421.75     65.04 o 
  -9   4  11     1415.67     1435.95     66.09 o 
  -8   4  11       92.12      119.33     55.34 o 
  -7   4  11      279.54      246.27     27.45 o 
  -6   4  11      200.91      197.43     36.34 o 
  -5   4  11     1640.13     1599.49     71.21 o 
  -4   4  11     2111.73     2089.10     66.96 o 
  -3   4  11      777.26      865.99     75.16 o 
  -2   4  11      406.00      414.59     76.04 o 
  -1   4  11       67.73       92.34    117.29 o 
   0   4  11      104.56      146.95    136.25 o 
   1   4  11      996.29     1064.46    138.34 o 
   2   4  11       39.04       64.29    131.04 o 
 -13   5  11       56.95       71.06     65.01 o 
 -12   5  11        6.83       39.03     83.08 o 
 -11   5  11      170.51      229.95     70.29 o 
 -10   5  11      205.47      251.74     63.93 o 
  -9   5  11     1862.26     1902.08     72.37 o 
  -8   5  11     2006.23     2068.72     68.51 o 
  -7   5  11      600.12      559.77     30.80 o 
  -6   5  11      465.04      493.64     34.17 o 
  -5   5  11       81.34       92.56     54.63 o 
  -4   5  11      232.62      221.98     46.46 o 
  -3   5  11      215.04      198.34     63.60 o 
  -2   5  11     1299.56     1325.14    138.41 o 
  -1   5  11      665.78      649.85    122.97 o 
   0   5  11      844.84      792.40    147.06 o 
   1   5  11      323.31      301.60    126.86 o 
   2   5  11      106.74      195.34    119.27 o 
 -13   6  11     2049.54     1844.78    158.58 o 
 -12   6  11     1777.94     1883.37    124.57 o 
 -11   6  11     3488.60     3580.49    141.89 o 
 -10   6  11     4656.03     4722.61    130.18 o 
  -9   6  11     1123.78     1119.00     61.85 o 
  -8   6  11        0.27        7.89     42.92 o 
  -7   6  11     2260.42     2213.11     61.65 o 
  -6   6  11    10452.53    10297.72    103.57 o 
  -5   6  11    13293.72    13183.54    131.16 o 
  -4   6  11     6634.06     6685.06    187.13 o 
  -3   6  11      935.83     1053.72    129.49 o 
  -2   6  11     2849.17     2819.22    173.24 o 
  -1   6  11      759.42      513.41    117.27 o 
   0   6  11      186.02      288.99    134.29 o 
   1   6  11     1296.81     1545.59    171.86 o 
   2   6  11     2525.07     2767.06    209.60 o 
 -12   7  11      432.37      381.92     72.71 o 
 -11   7  11      312.48      355.28     98.15 o 
 -10   7  11     4055.08     4066.76    207.43 o 
  -9   7  11     4829.48     5098.07     96.10 o 
  -8   7  11     7948.05     8407.30    111.06 o 
  -7   7  11     9368.04     9483.48    105.04 o 
  -6   7  11     5774.17     5707.42     65.69 o 
  -5   7  11      820.99      812.39     65.96 o 
  -4   7  11     1215.29     1216.68     58.49 o 
  -3   7  11     5140.72     5305.37    200.75 o 
  -2   7  11     6211.51     6601.33    231.09 o 
  -1   7  11     5627.44     5793.11    223.41 o 
   0   7  11     3895.76     4008.85    217.07 o 
   1   7  11     1135.91     1409.65    173.35 o 
   2   7  11      179.39      183.90    153.67 o 
 -12   8  11     1587.91     1580.34    117.24 o 
 -11   8  11     1448.25     1428.62    125.53 o 
 -10   8  11     1772.45     1864.52    107.05 o 
  -9   8  11       32.45       77.51     58.52 o 
  -8   8  11       57.42       56.77     41.96 o 
  -7   8  11      522.00      517.82     47.93 o 
  -6   8  11     1671.02     1742.45     52.94 o 
  -5   8  11     5710.18     5449.44    129.61 o 
  -4   8  11     8370.19     8328.30    136.76 o 
  -3   8  11     1487.51     1509.69    138.44 o 
  -2   8  11       52.65      139.41    108.70 o 
  -1   8  11      146.64      226.70    111.45 o 
   0   8  11      432.03      582.38    145.84 o 
   1   8  11     1852.11     2154.18    198.91 o 
   2   8  11      578.45      631.65    164.55 o 
 -12   9  11        0.49       43.50     75.89 o 
 -11   9  11        7.46      -50.24     83.65 o 
 -10   9  11      515.11      448.60     83.41 o 
  -9   9  11      617.02      609.45     53.08 o 
  -8   9  11       34.03       59.95     34.64 o 
  -7   9  11      513.95      497.73     37.00 o 
  -6   9  11       37.89       39.59     34.00 o 
  -5   9  11     1015.60      991.02     69.86 o 
  -4   9  11      257.20      277.13     61.16 o 
  -3   9  11       40.60       48.17    100.02 o 
  -2   9  11      120.11      148.26     97.33 o 
  -1   9  11       33.50       47.73    114.96 o 
   0   9  11       17.84      108.09    127.66 o 
   1   9  11       21.45       61.88    147.36 o 
   2   9  11        2.09       -8.45    148.74 o 
 -12  10  11     1458.30     1368.74     98.28 o 
 -11  10  11     1422.44     1470.40    108.61 o 
 -10  10  11     1339.84     1349.98    102.89 o 
  -9  10  11     4506.58     4591.09     94.32 o 
  -8  10  11       45.28       53.45     36.67 o 
  -7  10  11     2313.65     2214.68     61.02 o 
  -6  10  11     8847.97     8729.20    130.50 o 
  -5  10  11     6968.49     6909.40    124.65 o 
  -4  10  11      749.90      672.45     62.27 o 
  -3  10  11       27.93       22.46    103.94 o 
  -2  10  11       35.79       73.67     96.53 o 
  -1  10  11      263.18      247.25    125.89 o 
   0  10  11        4.10      139.78    128.99 o 
   1  10  11      461.82      488.59    153.45 o 
   2  10  11     1050.75      950.25    157.74 o 
 -12  11  11      208.81      233.03     75.83 o 
 -11  11  11      136.04      181.58     82.43 o 
 -10  11  11     7876.87     7699.48    176.66 o 
  -9  11  11     8327.43     8540.79    146.28 o 
  -8  11  11     7879.82     7940.68    123.53 o 
  -7  11  11     4522.33     4624.52     80.10 o 
  -6  11  11     2631.32     2503.48     54.76 o 
  -5  11  11     1468.00     1418.93     75.79 o 
  -4  11  11     1416.81     1305.12     74.87 o 
  -3  11  11     4219.75     4605.49    199.29 o 
  -2  11  11     3808.06     4100.59    193.27 o 
  -1  11  11     5191.89     5314.29    227.25 o 
   0  11  11     2108.20     2473.94    195.90 o 
   1  11  11      892.33      917.44    163.84 o 
 -12  12  11     1979.56     2216.21    107.39 o 
 -11  12  11     2475.05     2424.40    183.27 o 
 -10  12  11     3398.89     3607.24    198.83 o 
  -9  12  11      532.14      512.10     92.29 o 
  -8  12  11       80.34       66.26     44.85 o 
  -7  12  11      716.69      719.57     48.41 o 
  -6  12  11     2319.68     2356.20     69.59 o 
  -5  12  11      857.70      819.85     64.41 o 
  -4  12  11     5467.88     5490.41    162.39 o 
  -3  12  11     6276.39     6255.23    176.06 o 
  -2  12  11      589.64      607.24    118.19 o 
  -1  12  11       71.36        2.30    110.89 o 
   0  12  11       59.43      146.28    126.68 o 
   1  12  11     1199.56     1147.61    163.86 o 
 -12  13  11        3.97      -17.33    140.42 o 
 -11  13  11      310.43      177.15    143.03 o 
 -10  13  11     1937.47     1779.85    170.32 o 
  -9  13  11       41.93       76.17     69.75 o 
  -8  13  11      359.32      382.00     50.76 o 
  -7  13  11      180.82      225.52     41.51 o 
  -6  13  11      995.86      944.22     56.86 o 
  -5  13  11      294.91      275.39     56.64 o 
  -4  13  11       93.21      131.20     55.95 o 
  -3  13  11        9.38        0.23     64.28 o 
  -2  13  11      266.56      329.71    119.47 o 
  -1  13  11     1301.59     1302.82    148.30 o 
   0  13  11      158.07      161.58    126.47 o 
   1  13  11      165.82      123.77    112.45 o 
 -11  14  11      667.05      613.03    137.40 o 
 -10  14  11      176.50      265.92    130.04 o 
  -9  14  11     1476.81     1390.40    100.73 o 
  -8  14  11        6.37        9.37     50.13 o 
  -7  14  11     1180.18     1204.79     53.84 o 
  -6  14  11     2895.19     2897.17     76.93 o 
  -5  14  11     1519.67     1497.64     72.00 o 
  -4  14  11      265.77      296.46     61.49 o 
  -3  14  11      400.33      394.29     64.83 o 
  -2  14  11       16.37        3.71    124.46 o 
  -1  14  11      313.20      350.75    117.04 o 
   0  14  11       45.97       68.61    117.99 o 
   1  14  11      127.21      241.91    129.74 o 
 -11  15  11        4.12      -71.15    136.87 o 
 -10  15  11     1406.99     1269.51    142.26 o 
  -9  15  11     4763.10     4816.93    152.64 o 
  -8  15  11     5700.40     5796.61    103.20 o 
  -7  15  11     2753.05     2796.14     69.45 o 
  -6  15  11      295.96      277.29     49.87 o 
  -5  15  11      444.57      418.41     61.29 o 
  -4  15  11      576.41      603.98     67.99 o 
  -3  15  11     2138.72     2232.56    107.62 o 
  -2  15  11     1686.54     1788.09    172.59 o 
  -1  15  11     3067.24     2973.83    200.25 o 
   0  15  11     1953.35     2022.65    175.39 o 
   1  15  11      594.86      447.26    164.67 o 
 -11  16  11     3478.96     3478.68    204.16 o 
 -10  16  11     1621.95     1703.78    171.69 o 
  -9  16  11      244.24      330.21     79.47 o 
  -8  16  11      409.60      375.26     52.24 o 
  -7  16  11     1206.52     1235.96     58.13 o 
  -6  16  11     3335.08     3419.77     97.77 o 
  -5  16  11     4174.05     4299.31    104.82 o 
  -4  16  11     5133.60     5163.25    115.23 o 
  -3  16  11     2993.27     2983.72    148.32 o 
  -2  16  11      309.86      177.67    122.82 o 
  -1  16  11       13.71      117.89    134.30 o 
   0  16  11      129.07       98.56    132.82 o 
 -10  17  11     1010.61      955.61    140.28 o 
  -9  17  11      402.38      423.72     84.96 o 
  -8  17  11      838.07      800.19     58.54 o 
  -7  17  11      831.00      813.09     50.86 o 
  -6  17  11      250.68      218.85     43.79 o 
  -5  17  11        2.06        7.98     53.95 o 
  -4  17  11      296.45      274.81     59.95 o 
  -3  17  11      600.41      610.65     69.22 o 
  -2  17  11      196.73      166.94    108.37 o 
  -1  17  11     1583.84     1490.39    182.36 o 
   0  17  11      805.83      788.19    166.11 o 
 -10  18  11       33.64       20.92    120.61 o 
  -9  18  11       87.94       53.59     99.54 o 
  -8  18  11        0.62       18.85     63.63 o 
  -7  18  11       69.95       57.85     43.28 o 
  -6  18  11      438.23      421.71     45.09 o 
  -5  18  11      608.50      604.64     61.45 o 
  -4  18  11      228.94      237.21     55.38 o 
  -3  18  11       18.03       23.41     54.74 o 
  -2  18  11       90.16       80.67     80.96 o 
  -1  18  11      159.32      208.68    132.58 o 
   0  18  11        0.72      133.33    139.90 o 
 -10  19  11      612.15      681.34    138.63 o 
  -9  19  11     1667.61     1431.26    148.01 o 
  -8  19  11     3058.34     3091.68    105.54 o 
  -7  19  11     3121.62     3052.07     99.23 o 
  -6  19  11      633.99      600.87     56.93 o 
  -5  19  11      127.91       89.40     67.15 o 
  -4  19  11      290.18      285.39     87.25 o 
  -3  19  11      314.09      344.89     88.84 o 
  -2  19  11      876.30      831.17    103.34 o 
  -1  19  11     1180.65     1171.81    156.29 o 
  -9  20  11      300.18      349.63     86.37 o 
  -8  20  11      107.76       71.12     65.20 o 
  -7  20  11      915.10      895.73     76.39 o 
  -6  20  11     2256.08     2312.55     94.42 o 
  -5  20  11     4723.91     4798.76    126.58 o 
  -4  20  11     4217.10     4303.32    144.98 o 
  -3  20  11     2434.21     2385.24    121.98 o 
  -2  20  11       43.95       58.96     75.71 o 
  -1  20  11        4.50      -19.51    142.55 o 
  -9  21  11     1791.90     1909.79    121.80 o 
  -8  21  11     2469.26     2410.91     98.51 o 
  -7  21  11     1567.47     1481.87     81.14 o 
  -6  21  11      335.29      329.61     64.72 o 
  -5  21  11      187.49      217.86     68.29 o 
  -4  21  11       48.10      -27.05     82.22 o 
  -3  21  11      122.14      169.39     85.29 o 
  -2  21  11      415.42      550.02     93.40 o 
  -8  22  11       57.04       16.01     64.49 o 
  -7  22  11      392.64      303.54     82.31 o 
  -6  22  11       15.12       23.47     60.00 o 
  -5  22  11      103.01      132.60     66.25 o 
  -4  22  11      440.66      421.01     84.07 o 
  -3  22  11      370.02      311.06     84.74 o 
  -2  22  11        3.87       56.40     87.82 o 
  -7  23  11      381.11      510.42     81.07 o 
  -6  23  11       45.70       62.79     65.99 o 
  -5  23  11        3.26      -10.67     63.12 o 
  -4  23  11       44.54       11.04     78.49 o 
  -3  23  11      286.28      205.23     84.90 o 
  -6  24  11     2140.00     2282.60    141.90 o 
  -5  24  11     3171.38     3105.30    154.88 o 
  -4  24  11     2703.00     2778.06    222.50 o 
 -13   0  12     1950.15     2104.44    136.73 o 
 -12   0  12     1333.48     1320.51    116.08 o 
 -11   0  12     3146.58     3129.77    130.71 o 
 -10   0  12     1972.67     2046.91    107.11 o 
  -9   0  12      213.30      116.19    106.15 o 
  -8   0  12       69.47       89.00     48.31 o 
  -7   0  12      477.59      514.95     37.83 o 
  -6   0  12     3518.91     3150.99    158.38 o 
  -5   0  12     9528.72     9640.15    230.71 o 
  -4   0  12     4490.06     4648.43    155.04 o 
  -3   0  12       82.37      244.51     94.20 o 
  -2   0  12     1654.88     1465.67    146.97 o 
  -1   0  12        5.08        2.54    112.28 o 
   0   0  12     1084.88     1178.39    160.81 o 
   1   0  12     3345.70     3611.90    234.49 o 
 -13   1  12      614.06      566.57     74.08 o 
 -12   1  12      247.30      255.84     60.72 o 
 -11   1  12      842.47      861.31     76.55 o 
 -10   1  12     1246.59     1322.27     66.55 o 
  -9   1  12     3137.91     3204.36    100.40 o 
  -8   1  12     4504.95     4371.05     74.67 o 
  -7   1  12      655.07      638.06     24.97 o 
  -6   1  12     2049.63     2003.99     97.54 o 
  -5   1  12        2.48       12.98     44.80 o 
  -4   1  12      231.72      268.12     50.35 o 
  -3   1  12     6420.50     6642.10    150.25 o 
  -2   1  12     6651.67     6479.45    162.78 o 
  -1   1  12     4040.32     4138.52    146.40 o 
   0   1  12     1216.64     1254.17    112.32 o 
   1   1  12      437.94      547.13    104.53 o 
 -13   2  12       36.05       86.38     63.66 o 
 -12   2  12        1.73       19.20     68.73 o 
 -11   2  12       51.53       86.52     64.75 o 
 -10   2  12       12.37       -3.38     41.94 o 
  -9   2  12        0.51       14.61     53.39 o 
  -8   2  12      334.23      300.31     37.68 o 
  -7   2  12      671.12      646.50     37.62 o 
  -6   2  12      248.59      279.58     51.65 o 
  -5   2  12      852.29      896.09     55.38 o 
  -4   2  12        2.24        8.79     46.41 o 
  -3   2  12       74.67      104.68     69.60 o 
  -2   2  12      497.42      461.13     86.38 o 
  -1   2  12        4.39       76.63     80.53 o 
   0   2  12       14.48       80.40     81.57 o 
   1   2  12       83.40       61.23     88.06 o 
 -13   3  12      149.38      137.75     84.92 o 
 -12   3  12       81.80       54.32     62.53 o 
 -11   3  12        4.52       18.29     60.77 o 
 -10   3  12      620.25      667.17     60.07 o 
  -9   3  12      918.56      912.74     65.73 o 
  -8   3  12     3039.71     3165.55    105.54 o 
  -7   3  12     4183.45     4282.25     68.21 o 
  -6   3  12      496.79      518.19     61.65 o 
  -5   3  12        0.16        8.62     46.08 o 
  -4   3  12      641.73      712.11     59.83 o 
  -3   3  12      492.10      315.17     72.21 o 
  -2   3  12     2490.60     2377.44    115.37 o 
  -1   3  12     2058.79     1909.81    114.74 o 
   0   3  12      595.77      578.87     91.52 o 
   1   3  12       23.34       19.58     95.74 o 
 -13   4  12     2647.19     2776.93    148.89 o 
 -12   4  12     3290.10     3144.54    113.48 o 
 -11   4  12     4420.28     4357.54    121.02 o 
 -10   4  12     1739.16     1805.24     84.21 o 
  -9   4  12      803.70      817.85     67.29 o 
  -8   4  12     1034.18     1001.13     52.04 o 
  -7   4  12     3050.67     2963.18     54.83 o 
  -6   4  12     9023.83     8958.53    138.36 o 
  -5   4  12     7373.67     7268.79    140.67 o 
  -4   4  12    10975.43    11010.36    195.00 o 
  -3   4  12     1517.07     1543.71     94.21 o 
  -2   4  12      216.39      312.68    116.13 o 
  -1   4  12       46.39      109.67     78.57 o 
   0   4  12      414.28      443.02    102.31 o 
   1   4  12     1263.15     1115.50    182.90 o 
 -12   5  12      428.01      307.86     77.61 o 
 -11   5  12     2386.87     2298.80    102.10 o 
 -10   5  12     3330.83     3276.83     89.99 o 
  -9   5  12     5181.13     5288.38     99.24 o 
  -8   5  12     7310.65     7319.38    100.33 o 
  -7   5  12     4286.61     4295.91     61.80 o 
  -6   5  12     1620.43     1487.07     75.23 o 
  -5   5  12      116.33       77.54     56.15 o 
  -4   5  12      514.08      550.52     53.47 o 
  -3   5  12     1527.44     1603.09     96.65 o 
  -2   5  12     7009.95     7265.19    169.70 o 
  -1   5  12     1692.06     2006.25    173.06 o 
   0   5  12     1072.58     1362.38    171.66 o 
   1   5  12       49.00      113.70    139.64 o 
 -12   6  12       82.84      229.16     84.31 o 
 -11   6  12      790.99      906.57    132.46 o 
 -10   6  12      119.22      107.31     53.94 o 
  -9   6  12      161.64      187.17     52.39 o 
  -8   6  12        3.02       10.01     42.15 o 
  -7   6  12      695.63      682.17     34.50 o 
  -6   6  12     1731.45     1635.13     57.60 o 
  -5   6  12     1638.72     1658.86     79.53 o 
  -4   6  12     1721.30     1649.20     67.96 o 
  -3   6  12      121.68      156.11     67.87 o 
  -2   6  12      957.88      970.94    148.32 o 
  -1   6  12      111.39       16.50    136.02 o 
   0   6  12      229.85       98.93    139.06 o 
   1   6  12      261.72      187.61    126.95 o 
 -12   7  12       55.19       13.59     67.35 o 
 -11   7  12        0.89       35.37    128.28 o 
 -10   7  12      366.39      299.98     66.13 o 
  -9   7  12      831.88      838.73     56.36 o 
  -8   7  12     1320.73     1288.15     56.39 o 
  -7   7  12      173.37      152.76     28.07 o 
  -6   7  12       18.56       15.75     41.70 o 
  -5   7  12      231.56      230.66     56.89 o 
  -4   7  12       73.25       89.42     46.39 o 
  -3   7  12        4.68      -11.35    102.58 o 
  -2   7  12       18.98      -19.52    121.47 o 
  -1   7  12      246.13      280.50    129.39 o 
   0   7  12       21.61      -54.91    131.79 o 
   1   7  12      103.20      122.91    123.74 o 
 -12   8  12     1542.06     1595.05     96.02 o 
 -11   8  12     3758.77     3532.03    214.56 o 
 -10   8  12     3288.50     3213.66    106.43 o 
  -9   8  12      280.53      258.45     65.56 o 
  -8   8  12      618.49      659.36     50.59 o 
  -7   8  12     4253.79     4214.57     97.83 o 
  -6   8  12     8220.19     7981.61    149.51 o 
  -5   8  12     4255.58     4224.36    123.29 o 
  -4   8  12     3251.67     3223.10     81.94 o 
  -3   8  12     3262.60     3223.25    180.43 o 
  -2   8  12      400.65      340.85    136.50 o 
  -1   8  12      289.93      307.66    143.03 o 
   0   8  12      250.25      232.12    127.49 o 
   1   8  12      615.94      672.54    168.58 o 
 -12   9  12      216.13      246.07     71.21 o 
 -11   9  12      616.94      687.67     89.54 o 
 -10   9  12     3791.50     4048.53    118.47 o 
  -9   9  12     4004.65     4076.69    152.03 o 
  -8   9  12     9242.79     9279.40    130.17 o 
  -7   9  12     6299.45     6136.42    100.30 o 
  -6   9  12     1186.28     1234.73     54.40 o 
  -5   9  12       37.09       17.21     55.61 o 
  -4   9  12      680.04      657.17     63.54 o 
  -3   9  12     3166.56     3232.68    184.16 o 
  -2   9  12     6313.24     6685.56    254.15 o 
  -1   9  12     3607.10     4141.61    224.21 o 
   0   9  12     1283.43     1479.04    157.71 o 
   1   9  12      457.03      434.49    161.70 o 
 -12  10  12     2739.19     2820.70    215.57 o 
 -11  10  12     1829.94     1679.61    157.15 o 
 -10  10  12      199.93      257.60     80.36 o 
  -9  10  12      224.55      269.24     63.48 o 
  -8  10  12       72.99       68.14     41.36 o 
  -7  10  12     1982.56     1915.02     69.98 o 
  -6  10  12     4178.02     3988.10     76.87 o 
  -5  10  12     3089.45     3169.93    134.11 o 
  -4  10  12     2111.41     2163.05     89.28 o 
  -3  10  12      343.16      384.09    120.18 o 
  -2  10  12       15.97      -23.44    131.54 o 
  -1  10  12      279.79      237.83    135.47 o 
   0  10  12      336.20      300.72    127.87 o 
   1  10  12      384.97      537.61    150.60 o 
 -12  11  12        1.70      -49.13    131.55 o 
 -11  11  12      315.28      396.07    139.75 o 
 -10  11  12        0.47      -39.03     88.01 o 
  -9  11  12      746.80      780.91     72.50 o 
  -8  11  12       20.56       41.94     40.85 o 
  -7  11  12      433.74      428.64     51.97 o 
  -6  11  12        8.89        9.38     39.03 o 
  -5  11  12      201.83      198.34     56.43 o 
  -4  11  12       44.44       83.85     62.02 o 
  -3  11  12      254.72      174.89    119.61 o 
  -2  11  12       47.62      152.29    129.13 o 
  -1  11  12       52.00      111.63    111.99 o 
   0  11  12        0.23       20.11    132.91 o 
 -12  12  12     1251.98     1330.33    156.55 o 
 -11  12  12     1723.23     1706.28    178.73 o 
 -10  12  12      288.06      276.34     81.22 o 
  -9  12  12      320.44      350.60     54.73 o 
  -8  12  12      531.63      477.34     47.22 o 
  -7  12  12     1974.08     1915.10    105.47 o 
  -6  12  12     2941.05     2879.87     94.80 o 
  -5  12  12      418.64      386.23     58.62 o 
  -4  12  12       86.33      107.71     60.65 o 
  -3  12  12       33.51       48.55     74.11 o 
  -2  12  12        4.30       48.20    119.76 o 
  -1  12  12       57.64      126.31    111.03 o 
   0  12  12      113.76      202.73    141.63 o 
 -11  13  12      519.38      440.36    125.02 o 
 -10  13  12     5196.36     5241.35    164.31 o 
  -9  13  12     4277.50     4438.62    132.73 o 
  -8  13  12     3867.01     4016.79     95.28 o 
  -7  13  12     4310.65     4269.55     93.91 o 
  -6  13  12      720.85      706.45     66.62 o 
  -5  13  12      382.71      342.15     59.29 o 
  -4  13  12     2132.23     2007.08     88.81 o 
  -3  13  12     2396.90     2567.99    122.98 o 
  -2  13  12     3472.22     3408.41    194.96 o 
  -1  13  12     1798.63     1743.41    179.04 o 
   0  13  12     1026.44     1104.11    177.41 o 
 -11  14  12     1883.30     1946.79    181.14 o 
 -10  14  12      241.76      258.75     88.80 o 
  -9  14  12     1328.77     1250.95     68.84 o 
  -8  14  12      138.16       76.75     49.31 o 
  -7  14  12     1425.86     1451.96     68.56 o 
  -6  14  12     6375.56     6488.32    128.27 o 
  -5  14  12     5709.66     5803.66    125.78 o 
  -4  14  12     5479.97     5645.68    140.66 o 
  -3  14  12     1383.87     1297.19     81.67 o 
  -2  14  12      143.56      131.79    132.08 o 
  -1  14  12      109.26       89.66    137.26 o 
   0  14  12      441.74      516.03    145.01 o 
 -11  15  12      302.49      293.60    116.72 o 
 -10  15  12      701.67      469.43    116.48 o 
  -9  15  12      295.98      312.31     53.92 o 
  -8  15  12     1867.30     1865.03     73.41 o 
  -7  15  12      876.31      865.08     59.56 o 
  -6  15  12      215.93      218.90     53.27 o 
  -5  15  12      122.80      123.04     62.29 o 
  -4  15  12        1.70      -23.23     61.80 o 
  -3  15  12      126.43      189.81     66.22 o 
  -2  15  12     1014.06     1011.78    163.64 o 
  -1  15  12      660.70      742.11    155.19 o 
 -10  16  12       85.60       95.03    118.29 o 
  -9  16  12       54.33       73.58     60.42 o 
  -8  16  12        5.38       -5.89     50.74 o 
  -7  16  12      212.34      164.99     51.32 o 
  -6  16  12      543.78      614.85     57.31 o 
  -5  16  12      933.21      878.07     71.69 o 
  -4  16  12      230.25      163.81     58.52 o 
  -3  16  12       69.18       55.10     65.23 o 
  -2  16  12       14.97       73.02    130.87 o 
  -1  16  12        0.45       84.28    111.08 o 
 -10  17  12     1204.96     1316.32    145.36 o 
  -9  17  12     3391.46     3278.16    105.72 o 
  -8  17  12     3254.23     3358.04     88.38 o 
  -7  17  12     1831.17     1832.30     65.44 o 
  -6  17  12      540.77      592.87     57.36 o 
  -5  17  12       50.10       53.90     56.12 o 
  -4  17  12      350.53      364.33     67.17 o 
  -3  17  12     1751.10     1824.98     90.93 o 
  -2  17  12     1151.45     1139.48    156.27 o 
  -1  17  12     1336.68     1521.62    185.09 o 
 -10  18  12      485.34      419.79    123.78 o 
  -9  18  12       42.69       62.09     62.02 o 
  -8  18  12      218.14      241.35     64.00 o 
  -7  18  12     2227.35     2292.85     83.92 o 
  -6  18  12     2741.95     2722.49    122.98 o 
  -5  18  12     4255.05     4438.65    148.29 o 
  -4  18  12     4210.86     4387.01    267.78 o 
  -3  18  12     1267.07     1357.78    114.04 o 
  -2  18  12      116.94      110.34    109.11 o 
  -9  19  12     1255.85     1165.71     83.06 o 
  -8  19  12     1379.21     1567.06     88.82 o 
  -7  19  12      738.68      739.02     63.54 o 
  -6  19  12      359.69      360.22     66.09 o 
  -5  19  12        1.38       40.95     87.32 o 
  -4  19  12      495.64      450.66     99.35 o 
  -3  19  12      754.39      800.61    102.44 o 
  -2  19  12      997.14     1042.64    113.14 o 
  -9  20  12        9.96       41.37     62.33 o 
  -8  20  12        1.66       14.52     64.91 o 
  -7  20  12        3.32      -11.20     66.03 o 
  -6  20  12        2.05       28.24     64.60 o 
  -5  20  12       15.65        8.61     79.49 o 
  -4  20  12        1.91       43.50     74.19 o 
  -3  20  12       53.06       11.17     91.86 o 
  -8  21  12     1454.97     1293.79     83.41 o 
  -7  21  12      531.49      535.82     71.09 o 
  -6  21  12      217.76      148.85     67.55 o 
  -5  21  12      101.41      106.76     79.17 o 
  -4  21  12       74.62       61.79     87.06 o 
  -3  21  12     1171.55     1133.69    106.52 o 
  -7  22  12      853.72      801.47     96.43 o 
  -6  22  12     2003.98     2113.42    103.43 o 
  -5  22  12     2501.88     2654.26    113.23 o 
  -4  22  12     1381.80     1454.09    114.72 o 
 -12   1  13       95.75       68.65     85.46 o 
 -11   1  13      665.45      696.82     65.03 o 
 -10   1  13     1234.26     1232.26     67.10 o 
  -9   1  13     2556.28     2518.38     91.44 o 
  -8   1  13     2707.18     2649.97     75.71 o 
  -7   1  13      226.53      281.46     33.06 o 
  -6   1  13       37.88       45.90     39.76 o 
  -5   1  13       53.24       65.65     43.80 o 
  -4   1  13      426.17      491.88     58.58 o 
  -3   1  13     1711.95     1611.45     99.71 o 
  -2   1  13     3836.42     3755.19    142.72 o 
  -1   1  13     1330.85     1466.57    114.59 o 
   0   1  13      445.77      465.05    100.94 o 
 -12   2  13     1522.89     1584.74     91.77 o 
 -11   2  13     2312.38     2366.56     84.95 o 
 -10   2  13     1014.14      950.29     73.93 o 
  -9   2  13      219.78      201.44     58.91 o 
  -8   2  13     1231.08     1168.13     57.72 o 
  -7   2  13     1365.84     1413.47     51.06 o 
  -6   2  13     6553.10     6431.11    134.24 o 
  -5   2  13     8476.09     8416.12    118.02 o 
  -4   2  13     5020.85     4657.87     99.93 o 
  -3   2  13      712.14      737.63    102.74 o 
  -2   2  13       28.51       49.52     80.47 o 
  -1   2  13      490.98      529.66     93.30 o 
   0   2  13      874.63      940.62    106.17 o 
 -12   3  13      315.41      365.66     70.52 o 
 -11   3  13     1684.78     1708.14     78.49 o 
 -10   3  13     3380.02     3337.06    107.09 o 
  -9   3  13     5432.12     5444.11    120.33 o 
  -8   3  13     6478.18     6244.03     77.64 o 
  -7   3  13     1504.92     1457.63     71.31 o 
  -6   3  13      211.80      174.63     44.07 o 
  -5   3  13      611.05      620.66     57.01 o 
  -4   3  13      872.84      844.59     60.36 o 
  -3   3  13     1426.28     1515.38     98.14 o 
  -2   3  13     2348.45     2312.40    121.12 o 
  -1   3  13     1140.39     1290.26    109.28 o 
   0   3  13      984.12      924.56    141.03 o 
 -12   4  13     1027.32      941.34     82.52 o 
 -11   4  13      661.75      625.73     58.46 o 
 -10   4  13       16.50       24.67     60.68 o 
  -9   4  13      122.00      115.39     59.08 o 
  -8   4  13      533.55      562.77     50.48 o 
  -7   4  13      607.28      560.74     43.76 o 
  -6   4  13      620.68      588.05     64.01 o 
  -5   4  13     1480.55     1361.43     65.00 o 
  -4   4  13        7.74       13.61     48.63 o 
  -3   4  13      243.54      199.32     72.78 o 
  -2   4  13      260.52      129.22     82.30 o 
  -1   4  13        9.50       46.84     80.90 o 
   0   4  13       80.19       98.00     87.23 o 
 -12   5  13      166.31      122.14     74.70 o 
 -11   5  13      243.43      270.02     68.60 o 
 -10   5  13      722.23      684.57     70.92 o 
  -9   5  13      203.51      215.25     74.46 o 
  -8   5  13      988.16     1022.63     67.52 o 
  -7   5  13     1832.89     1709.35     57.44 o 
  -6   5  13      231.25      249.48     60.32 o 
  -5   5  13        3.40       35.26     47.90 o 
  -4   5  13      909.44      884.92     64.06 o 
  -3   5  13      596.97      543.08     80.18 o 
  -2   5  13      630.08      504.74     88.71 o 
  -1   5  13      157.84      140.45     81.70 o 
   0   5  13      150.70      228.06    104.73 o 
 -12   6  13     4767.66     4391.17    210.40 o 
 -11   6  13     3379.64     3198.52    110.24 o 
 -10   6  13      410.88      365.95     79.18 o 
  -9   6  13       24.88       28.27     74.41 o 
  -8   6  13      888.61      885.08     64.86 o 
  -7   6  13     1392.49     1392.97     46.82 o 
  -6   6  13     6782.34     6412.44    127.51 o 
  -5   6  13     5564.86     5351.41     99.63 o 
  -4   6  13     3208.27     2975.82     85.43 o 
  -3   6  13     1052.89     1048.79     93.34 o 
  -2   6  13       57.31       87.29     74.77 o 
  -1   6  13      601.88      649.79     99.91 o 
   0   6  13      329.57      472.64    150.83 o 
 -12   7  13      363.28      335.95     97.17 o 
 -11   7  13      449.08      649.53     99.87 o 
 -10   7  13     3069.03     3314.42    109.92 o 
  -9   7  13     6245.03     6480.62    166.80 o 
  -8   7  13     3230.18     3283.77     77.11 o 
  -7   7  13     2470.76     2618.46     72.80 o 
  -6   7  13      502.97      497.04     65.31 o 
  -5   7  13       71.77       51.52     48.92 o 
  -4   7  13     2327.78     2178.58     79.08 o 
  -3   7  13     2318.67     2491.45    116.68 o 
  -2   7  13     1978.26     2035.52    165.97 o 
  -1   7  13     1610.09     1734.35    178.99 o 
   0   7  13     1224.60     1056.93    174.76 o 
 -12   8  13      486.04      535.90     99.03 o 
 -11   8  13     1039.74     1189.68    203.03 o 
 -10   8  13        8.64       -3.08     61.12 o 
  -9   8  13      151.86      144.78     53.83 o 
  -8   8  13      939.23      937.28     55.52 o 
  -7   8  13      632.16      613.12     51.71 o 
  -6   8  13      771.82      806.26     70.56 o 
  -5   8  13     3492.80     3369.91     82.96 o 
  -4   8  13      580.51      634.74     59.48 o 
  -3   8  13      216.08      197.54    123.06 o 
  -2   8  13       97.08       17.54    123.97 o 
  -1   8  13      175.21      198.18    111.96 o 
   0   8  13      193.43      203.20    131.86 o 
 -12   9  13       84.64       77.04    139.19 o 
 -11   9  13      216.77      170.55     91.99 o 
 -10   9  13      611.32      602.93     73.25 o 
  -9   9  13      541.33      492.50     57.16 o 
  -8   9  13        0.22       16.43     43.86 o 
  -7   9  13      384.75      359.44     47.83 o 
  -6   9  13     2107.36     1934.76     86.00 o 
  -5   9  13       18.48       17.96     47.56 o 
  -4   9  13       81.93       92.73     52.75 o 
  -3   9  13        1.11      -19.27    116.09 o 
  -2   9  13      150.50      110.28    129.04 o 
  -1   9  13      147.55      121.14    127.63 o 
 -12  10  13     1569.47     1528.26    184.44 o 
 -11  10  13      196.82      249.01     91.69 o 
 -10  10  13      200.42      218.81     71.08 o 
  -9  10  13      138.93      116.58     59.49 o 
  -8  10  13      166.64      176.80     46.72 o 
  -7  10  13      568.10      618.59     54.05 o 
  -6  10  13     1342.82     1444.06     78.08 o 
  -5  10  13      844.29      848.23     57.76 o 
  -4  10  13     2402.04     2441.51     98.32 o 
  -3  10  13     1175.82     1228.97    147.32 o 
  -2  10  13        0.54       10.79    139.64 o 
  -1  10  13      183.31      118.57    149.88 o 
 -11  11  13      865.27      892.72    137.55 o 
 -10  11  13     6713.18     6970.00    152.10 o 
  -9  11  13     5048.95     5094.32    103.29 o 
  -8  11  13     4537.19     4497.38     94.23 o 
  -7  11  13     1649.38     1601.10     67.59 o 
  -6  11  13      317.10      214.98     62.85 o 
  -5  11  13       69.24       86.29     45.43 o 
  -4  11  13     2568.43     2618.29    104.90 o 
  -3  11  13     5000.73     4924.02    231.39 o 
  -2  11  13     3153.61     3187.35    207.68 o 
  -1  11  13     2044.47     2158.29    201.80 o 
 -11  12  13      968.44     1159.25    157.05 o 
 -10  12  13      846.76      866.55     79.06 o 
  -9  12  13     1301.16     1147.44     68.07 o 
  -8  12  13      772.92      788.33     58.63 o 
  -7  12  13     2330.18     2283.67     75.68 o 
  -6  12  13     3850.42     3789.82    109.70 o 
  -5  12  13     5009.20     4952.93    209.71 o 
  -4  12  13      811.34      797.15     75.90 o 
  -3  12  13      108.51        9.32    141.92 o 
  -2  12  13        5.12      -51.88    118.11 o 
  -1  12  13       66.44       94.91    125.39 o 
 -11  13  13        1.70       56.23    121.96 o 
 -10  13  13      583.19      604.88     74.44 o 
  -9  13  13      677.61      675.19     59.61 o 
  -8  13  13      552.04      545.61     56.20 o 
  -7  13  13      197.33      187.79     51.07 o 
  -6  13  13      247.22      171.11     62.63 o 
  -5  13  13      372.38      319.57     67.42 o 
  -4  13  13        1.00       15.23     63.00 o 
  -3  13  13      159.70      206.72     88.16 o 
  -2  13  13      283.21      398.84    147.30 o 
  -1  13  13      126.58      151.80    132.42 o 
 -11  14  13      391.17      322.57    113.65 o 
 -10  14  13       25.66       83.75     83.90 o 
  -9  14  13      272.30      256.67     55.25 o 
  -8  14  13      600.95      533.84     56.62 o 
  -7  14  13      555.54      580.88     58.45 o 
  -6  14  13     1069.09     1038.91     79.44 o 
  -5  14  13     1270.78     1259.96    112.51 o 
  -4  14  13      444.79      389.67     65.24 o 
  -3  14  13      154.03      122.99     67.20 o 
  -2  14  13       57.38       48.31    138.08 o 
 -10  15  13     1139.81     1378.95    105.91 o 
  -9  15  13     3159.72     3356.77     92.67 o 
  -8  15  13     2227.13     2136.33     78.58 o 
  -7  15  13     1132.26     1128.22     67.00 o 
  -6  15  13      205.37      230.24     65.20 o 
  -5  15  13        1.60       17.37     59.56 o 
  -4  15  13      733.10      825.93     76.42 o 
  -3  15  13     1898.05     1957.06    127.39 o 
  -2  15  13     2187.80     2408.31    190.51 o 
 -10  16  13      328.20      272.61    131.50 o 
  -9  16  13      185.81      166.40     54.03 o 
  -8  16  13      305.18      339.74     54.97 o 
  -7  16  13     1729.96     1704.89     73.96 o 
  -6  16  13     3508.40     3679.48    110.16 o 
  -5  16  13     5030.54     5218.58    132.27 o 
  -4  16  13     2458.46     2642.42    106.21 o 
  -3  16  13      627.01      603.00     78.60 o 
  -2  16  13       13.68      118.38    145.58 o 
 -10  17  13      551.54      643.59     96.13 o 
  -9  17  13     1438.53     1195.67     71.40 o 
  -8  17  13     1209.52     1211.87     69.02 o 
  -7  17  13      580.81      565.69     59.85 o 
  -6  17  13       34.18       77.40     63.91 o 
  -5  17  13       31.81       77.39     62.72 o 
  -4  17  13      630.57      612.42     75.16 o 
  -3  17  13      622.00      682.00     79.59 o 
  -9  18  13       36.80       29.09     69.42 o 
  -8  18  13        6.21      -20.59     80.36 o 
  -7  18  13       24.57        2.61     64.99 o 
  -6  18  13        2.06       27.47     68.03 o 
  -5  18  13       23.36       41.28     98.64 o 
  -4  18  13      209.97      222.69     90.03 o 
  -3  18  13       32.50       42.19     98.66 o 
  -8  19  13     1508.55     1415.66    111.42 o 
  -7  19  13      770.46      737.82     82.44 o 
  -6  19  13      528.48      514.99     76.30 o 
  -5  19  13       34.33       71.55     90.27 o 
  -4  19  13      144.62      181.76     92.61 o 
  -7  20  13     1646.09     1756.12     99.20 o 
  -6  20  13     2771.42     2961.93    154.42 o 
  -5  20  13     3164.41     3084.59    142.93 o 
 -12   0  14     1845.29     2008.23    165.12 o 
 -11   0  14     1612.52     1505.42    104.80 o 
 -10   0  14      443.83      341.86     86.83 o 
  -9   0  14       54.40      213.74    125.69 o 
  -8   0  14      848.42      967.83    137.53 o 
  -7   0  14     4253.69     4100.73    117.13 o 
  -6   0  14     7903.44     7945.44    236.77 o 
  -5   0  14     4521.31     4544.54    231.86 o 
  -4   0  14      243.17      295.86     82.51 o 
  -3   0  14      212.32      216.32    114.29 o 
  -2   0  14       39.95       62.10    132.90 o 
  -1   0  14      645.97      832.17    159.40 o 
 -12   1  14      404.72      467.19     81.29 o 
 -11   1  14     1992.88     1931.88     80.36 o 
 -10   1  14     3511.10     3761.39    113.73 o 
  -9   1  14     4925.72     4720.74    155.50 o 
  -8   1  14     2436.63     2399.53     81.29 o 
  -7   1  14      372.74      327.80     44.71 o 
  -6   1  14        4.16       11.89     49.50 o 
  -5   1  14      790.82      818.20     62.91 o 
  -4   1  14     2110.49     2070.41     81.49 o 
  -3   1  14     3153.06     3287.51    133.22 o 
  -2   1  14     1765.89     1911.12    145.37 o 
  -1   1  14      901.50      974.69    110.22 o 
 -12   2  14       43.10       54.72     77.13 o 
 -11   2  14      132.29      161.17     55.49 o 
 -10   2  14       23.47       -6.66     62.79 o 
  -9   2  14       56.90       -6.33     76.96 o 
  -8   2  14       96.11       92.76     50.56 o 
  -7   2  14       51.19       68.80     38.87 o 
  -6   2  14       83.61      117.72     47.01 o 
  -5   2  14       14.50       19.21     51.11 o 
  -4   2  14       42.52       69.17     54.43 o 
  -3   2  14       32.18        2.55     86.26 o 
  -2   2  14        1.36       12.16     80.47 o 
  -1   2  14       20.77        7.27     88.74 o 
 -12   3  14      124.54      117.18     75.40 o 
 -11   3  14      599.92      638.36     90.47 o 
 -10   3  14      805.94      794.88     92.05 o 
  -9   3  14      911.93      962.82    105.45 o 
  -8   3  14      862.41      796.32     90.65 o 
  -7   3  14     1074.88     1010.39     71.35 o 
  -6   3  14       89.16       92.21     48.41 o 
  -5   3  14      600.10      566.32     60.48 o 
  -4   3  14      564.22      616.76     66.66 o 
  -3   3  14      495.52      497.91     92.34 o 
  -2   3  14      400.16      444.33     96.42 o 
  -1   3  14      403.35      411.38    102.98 o 
 -12   4  14     2787.33     2948.23    203.08 o 
 -11   4  14     1193.21     1243.89    112.81 o 
 -10   4  14       54.17       61.13     87.19 o 
  -9   4  14      177.01      203.32     55.79 o 
  -8   4  14     1072.37     1049.22     69.72 o 
  -7   4  14     3138.00     3181.44     99.46 o 
  -6   4  14     5234.24     5018.76     96.60 o 
  -5   4  14     4443.61     4450.56    100.37 o 
  -4   4  14     2227.87     2162.20     81.70 o 
  -3   4  14      683.98      713.48     90.05 o 
  -2   4  14       67.48       45.85     88.91 o 
  -1   4  14      835.68      837.54    110.73 o 
 -12   5  14       70.78      216.44    140.70 o 
 -11   5  14     1863.11     1842.37    118.35 o 
 -10   5  14     3114.21     3160.56    137.37 o 
  -9   5  14     5258.80     5391.62    113.73 o 
  -8   5  14     3742.70     3546.73     99.96 o 
  -7   5  14     1007.65      969.68     70.04 o 
  -6   5  14        3.97        5.72     45.58 o 
  -5   5  14      439.46      477.27     54.50 o 
  -4   5  14      683.25      882.44     65.27 o 
  -3   5  14     1223.10     1224.57    137.31 o 
  -2   5  14     1612.88     1553.20    110.58 o 
  -1   5  14      956.12      994.43    118.53 o 
 -12   6  14     1092.34     1006.60    106.68 o 
 -11   6  14      227.73      242.69     76.98 o 
 -10   6  14       53.34       78.52     82.33 o 
  -9   6  14      131.41      187.17     56.02 o 
  -8   6  14      658.89      649.87     68.38 o 
  -7   6  14      942.85      878.95     84.34 o 
  -6   6  14      860.02      831.37     57.18 o 
  -5   6  14      812.96      863.63     68.64 o 
  -4   6  14      163.26      119.89     53.67 o 
  -3   6  14       75.80       33.24     75.84 o 
  -2   6  14        2.00       59.35     84.87 o 
  -1   6  14        1.82      -56.13     93.40 o 
 -12   7  14       47.45       53.31    128.96 o 
 -11   7  14       31.44       21.73     79.68 o 
 -10   7  14      134.56      113.66     72.20 o 
  -9   7  14        5.70       11.31     52.53 o 
  -8   7  14       59.90       74.36     43.23 o 
  -7   7  14      183.36      237.49     55.14 o 
  -6   7  14       30.40       22.02     46.27 o 
  -5   7  14       48.14       37.21     51.57 o 
  -4   7  14        3.60        7.37     53.47 o 
  -3   7  14      283.01      373.89     87.14 o 
  -2   7  14       98.02       40.07     90.35 o 
 -12   8  14     1569.75     1530.78    187.87 o 
 -11   8  14      120.18      165.56     65.07 o 
 -10   8  14       32.33       34.19     77.37 o 
  -9   8  14       95.50       82.09     58.58 o 
  -8   8  14      364.05      370.27     49.30 o 
  -7   8  14      954.76     1023.33     76.77 o 
  -6   8  14     2911.92     2817.75    100.95 o 
  -5   8  14     2996.14     3016.82     87.80 o 
  -4   8  14     1768.72     1970.01     82.65 o 
  -3   8  14      612.80      532.00     92.62 o 
  -2   8  14       26.63       64.14     81.88 o 
 -11   9  14     1431.71     1589.56     90.62 o 
 -10   9  14     1977.92     2137.04    119.74 o 
  -9   9  14     3012.06     3034.24     98.39 o 
  -8   9  14     3193.19     3158.64    103.08 o 
  -7   9  14      882.30      814.17     57.18 o 
  -6   9  14      104.60       95.13     65.38 o 
  -5   9  14      388.83      397.57     55.60 o 
  -4   9  14     1263.89     1265.65     72.23 o 
  -3   9  14     2388.04     2588.02    125.78 o 
  -2   9  14     1803.46     2014.58    179.69 o 
 -11  10  14     1534.73     1520.45     96.48 o 
 -10  10  14      137.51      178.66     71.69 o 
  -9  10  14       49.85       76.27     57.23 o 
  -8  10  14      154.31      165.79     46.78 o 
  -7  10  14     1480.25     1420.52     67.30 o 
  -6  10  14     2659.15     2427.79    110.82 o 
  -5  10  14     1038.48     1002.60     64.87 o 
  -4  10  14      291.25      369.32     59.79 o 
  -3  10  14      397.69      231.82    135.23 o 
  -2  10  14       28.06       97.69    140.28 o 
 -11  11  14       72.12       97.45     93.13 o 
 -10  11  14      143.95      175.06    102.28 o 
  -9  11  14      306.36      306.48     50.70 o 
  -8  11  14       13.62       23.20     46.24 o 
  -7  11  14       21.27       33.96     49.16 o 
  -6  11  14       11.12      -11.26     62.33 o 
  -5  11  14        1.96        5.05     50.13 o 
  -4  11  14       27.60       16.06     55.37 o 
  -3  11  14        6.95      -42.72    135.44 o 
  -2  11  14       11.49       72.71    134.82 o 
 -11  12  14       80.36      104.00     81.53 o 
 -10  12  14       10.31       35.24     74.81 o 
  -9  12  14        2.13       16.54     58.14 o 
  -8  12  14       41.24       61.50     47.84 o 
  -7  12  14      425.11      373.49     56.94 o 
  -6  12  14     1066.68     1105.00     82.70 o 
  -5  12  14      827.46      829.52     75.79 o 
  -4  12  14     1215.21     1219.89     84.36 o 
  -3  12  14      173.82      200.67     85.95 o 
 -10  13  14     3381.78     3321.90    133.57 o 
  -9  13  14     2150.79     2145.27     90.84 o 
  -8  13  14     1936.47     1828.64     75.72 o 
  -7  13  14      397.91      421.04     59.47 o 
  -6  13  14      655.05      591.03     72.62 o 
  -5  13  14       18.17        2.48     61.68 o 
  -4  13  14     1372.06     1410.05     95.28 o 
  -3  13  14     1925.69     1895.03    102.95 o 
 -10  14  14      236.00      185.15     65.07 o 
  -9  14  14       14.63       14.39     57.24 o 
  -8  14  14      494.74      541.26     60.81 o 
  -7  14  14     2607.63     2687.99    125.37 o 
  -6  14  14     2647.15     2799.65    105.65 o 
  -5  14  14     1776.47     1878.66    102.39 o 
  -4  14  14     1690.33     1722.15    100.95 o 
  -3  14  14      387.94      389.30     79.15 o 
 -10  15  14      366.98      342.44     68.15 o 
  -9  15  14      679.65      730.30     72.51 o 
  -8  15  14      623.35      669.92     60.71 o 
  -7  15  14      191.45      162.28     53.49 o 
  -6  15  14       21.96      -23.02     66.28 o 
  -5  15  14      112.45      102.24     65.64 o 
  -4  15  14      318.65      375.98     79.17 o 
  -9  16  14       35.77       59.51     59.98 o 
  -8  16  14       30.16       20.98     51.58 o 
  -7  16  14       22.00        3.83     51.86 o 
  -6  16  14      305.38      296.96     65.69 o 
  -5  16  14      303.66      321.14     69.64 o 
  -4  16  14      611.70      563.86     83.64 o 
  -8  17  14     1695.58     1727.60     93.65 o 
  -7  17  14      320.40      356.26     67.60 o 
  -6  17  14      179.74      206.24     67.29 o 
  -5  17  14       96.01       64.12     86.76 o 
  -7  18  14     1881.63     1775.92    116.83 o 
  -6  18  14     3047.81     3296.51    152.59 o 
 -12   1  15      302.46      301.07     72.69 o 
 -11   1  15     1045.25     1102.35     85.93 o 
 -10   1  15     1362.98     1505.34    120.07 o 
  -9   1  15     1440.31     1614.48    109.50 o 
  -8   1  15      734.78      753.84     98.62 o 
  -7   1  15       42.45       46.61     47.94 o 
  -6   1  15      152.20      151.57     53.33 o 
  -5   1  15      965.73      933.54     67.38 o 
  -4   1  15      656.45      777.96     68.26 o 
  -3   1  15     1200.30     1269.79    108.53 o 
 -12   2  15     1918.90     2099.12    106.81 o 
 -11   2  15      782.48      803.64     85.50 o 
 -10   2  15      241.61      170.20     92.86 o 
  -9   2  15      443.58      525.03     92.81 o 
  -8   2  15     1951.96     1863.00    116.54 o 
  -7   2  15     4297.92     4416.20    116.93 o 
  -6   2  15     3282.79     3333.05     90.20 o 
  -5   2  15     3221.16     3104.59     91.42 o 
  -4   2  15     1203.68     1140.75     73.11 o 
  -3   2  15       38.08       22.10     83.67 o 
 -12   3  15      498.09      590.60     82.05 o 
 -11   3  15     1984.55     2043.78    131.28 o 
 -10   3  15     4336.08     4164.33    227.83 o 
  -9   3  15     4025.78     4059.37    151.04 o 
  -8   3  15      991.41     1044.94     71.68 o 
  -7   3  15      729.83      657.97     70.04 o 
  -6   3  15       21.30       24.39     49.88 o 
  -5   3  15      583.79      719.53     68.63 o 
  -4   3  15      655.57      777.13     65.11 o 
  -3   3  15     2046.74     2172.69    134.47 o 
 -11   4  15      112.44      123.53     86.00 o 
 -10   4  15        1.82      -16.12     93.85 o 
  -9   4  15      105.20      151.34     81.18 o 
  -8   4  15       90.28      119.53     56.11 o 
  -7   4  15      226.46      196.45     60.70 o 
  -6   4  15      673.86      713.50     57.04 o 
  -5   4  15      805.80      749.60     66.73 o 
  -4   4  15        9.24       11.89     55.79 o 
  -3   4  15      145.64      169.75     86.84 o 
 -11   5  15      367.33      385.07     94.42 o 
 -10   5  15      526.48      478.28    154.59 o 
  -9   5  15      350.15      450.58     95.46 o 
  -8   5  15      298.35      235.57     58.07 o 
  -7   5  15       69.33      112.64     60.31 o 
  -6   5  15      116.52      103.31     50.03 o 
  -5   5  15      144.45      150.03     57.66 o 
  -4   5  15       43.58       55.74     58.99 o 
  -3   5  15      401.61      386.01     93.50 o 
 -11   6  15      443.49      528.67     86.89 o 
 -10   6  15       63.67      122.17     85.74 o 
  -9   6  15      619.02      682.94     99.77 o 
  -8   6  15     1158.71     1214.21     77.26 o 
  -7   6  15     2154.61     2127.27     92.20 o 
  -6   6  15     2090.15     1980.81     96.57 o 
  -5   6  15     1914.82     1857.35     79.38 o 
  -4   6  15      870.90      871.51     69.15 o 
  -3   6  15        2.91       44.01    104.23 o 
 -11   7  15     1297.82     1421.24    114.65 o 
 -10   7  15     2299.16     2587.96    178.23 o 
  -9   7  15     4499.57     4582.76    128.61 o 
  -8   7  15     1013.77      987.90     75.82 o 
  -7   7  15      127.51      119.40     62.17 o 
  -6   7  15        0.50      -17.05     58.39 o 
  -5   7  15      326.08      367.94     60.64 o 
  -4   7  15      523.46      616.86     64.79 o 
  -3   7  15     2786.81     2835.41    136.44 o 
 -11   8  15      504.67      560.26     98.98 o 
 -10   8  15       14.10      -69.49     89.94 o 
  -9   8  15       99.83      145.06     60.14 o 
  -8   8  15      392.49      408.39     61.75 o 
  -7   8  15      850.46      848.85     73.88 o 
  -6   8  15     1125.57     1075.78     80.79 o 
  -5   8  15     1429.03     1313.88     73.75 o 
  -4   8  15      192.52      212.63     59.90 o 
  -3   8  15      218.34      224.15    124.22 o 
 -11   9  15      115.11      162.85     78.81 o 
 -10   9  15      471.00      467.26     87.50 o 
  -9   9  15       13.23       22.39     60.10 o 
  -8   9  15      252.36      185.06     60.33 o 
  -7   9  15        1.40      -21.95     65.72 o 
  -6   9  15       48.38      107.20     64.96 o 
  -5   9  15      196.03      255.30     73.94 o 
  -4   9  15        0.86       -4.10     53.55 o 
 -10  10  15       25.42       -0.80     80.20 o 
  -9  10  15       16.24        9.23     55.83 o 
  -8  10  15       67.28       64.37     59.58 o 
  -7  10  15     1035.79      959.96     75.59 o 
  -6  10  15     1803.76     1790.01    120.56 o 
  -5  10  15     1118.15     1162.24     87.28 o 
  -4  10  15      531.70      543.39     67.12 o 
 -10  11  15     4372.69     4535.47    168.14 o 
  -9  11  15     2659.71     2667.02    102.15 o 
  -8  11  15      348.41      413.19     67.68 o 
  -7  11  15       41.86       18.02     63.85 o 
  -6  11  15        0.47      -31.95     67.60 o 
  -5  11  15      958.07     1018.68     89.25 o 
  -4  11  15     1098.99     1130.08     75.78 o 
 -10  12  15      184.14      204.81     84.26 o 
  -9  12  15      241.52      235.48     62.95 o 
  -8  12  15     1794.71     1805.20     90.52 o 
  -7  12  15     2132.90     2016.59     96.79 o 
  -6  12  15      438.63      482.60     74.08 o 
  -5  12  15      570.06      568.52     73.12 o 
  -9  13  15      348.86      341.89     68.02 o 
  -8  13  15      102.17       78.21     51.16 o 
  -7  13  15      306.98      239.97     59.67 o 
  -6  13  15      220.00       77.79     64.10 o 
  -5  13  15       73.79       97.96     72.37 o 
  -8  14  15       95.87      101.42     53.25 o 
  -7  14  15      129.17      103.25     55.37 o 
  -6  14  15     1122.83     1047.14     85.11 o 
  -7  15  15      417.05      384.98     60.71 o 
 -11   0  16      328.53      271.67    124.49 o 
 -10   0  16      330.58      283.01    121.65 o 
  -9   0  16      964.92      911.96    138.24 o 
  -8   0  16      610.23      781.50    124.67 o 
  -7   0  16     2062.35     2331.74    189.76 o 
  -6   0  16     2802.89     2701.33    127.86 o 
  -5   0  16     1806.20     1812.52    117.20 o 
  -4   0  16       92.30       57.27     84.63 o 
 -11   1  16     1848.41     1937.40    167.81 o 
 -10   1  16     1962.27     2021.41    123.51 o 
  -9   1  16     1415.65     1314.05    106.72 o 
  -8   1  16      170.61      250.14     87.88 o 
  -7   1  16       99.33       77.48     63.15 o 
  -6   1  16      125.88      117.75     53.38 o 
  -5   1  16       81.31      105.50     56.68 o 
 -11   2  16       28.04       49.77     88.74 o 
 -10   2  16       35.09       26.25     79.88 o 
  -9   2  16      259.64      216.59     79.82 o 
  -8   2  16        4.77       49.34     72.34 o 
  -7   2  16       63.00       72.41     60.75 o 
  -6   2  16      132.65      113.54     49.13 o 
  -5   2  16        5.28        9.48     52.81 o 
 -11   3  16     1147.89     1188.29    107.77 o 
 -10   3  16      410.31      451.41     93.93 o 
  -9   3  16       93.22       54.21     83.41 o 
  -8   3  16      311.68      299.59     87.58 o 
  -7   3  16       15.06        3.15     65.12 o 
  -6   3  16       82.60       51.35     63.19 o 
  -5   3  16     1013.41      962.70     70.41 o 
 -10   4  16        1.50      -33.83     79.74 o 
  -9   4  16     1525.44     1150.72    108.95 o 
  -8   4  16     1506.60     1646.09    121.01 o 
  -7   4  16     2645.15     2573.74    103.74 o 
  -6   4  16     2043.32     1975.71    100.50 o 
  -5   4  16     1604.39     1485.92     82.59 o 
 -10   5  16     3454.29     3643.17    156.97 o 
  -9   5  16     1907.25     2050.92    128.44 o 
  -8   5  16     1131.51     1018.55    108.32 o 
  -7   5  16       88.38       95.09     63.55 o 
  -6   5  16       53.73       38.49     70.47 o 
  -5   5  16      803.76      830.21     72.68 o 
 -10   6  16       18.17       -0.43     94.22 o 
  -9   6  16        1.95       -5.16     91.06 o 
  -8   6  16      120.59      165.60     64.19 o 
  -7   6  16      345.21      338.21     65.82 o 
  -6   6  16      710.39      633.47     77.28 o 
  -5   6  16      877.03      890.48     87.29 o 
 -10   7  16      191.85      302.84    125.64 o 
  -9   7  16      436.42      278.82     84.24 o 
  -8   7  16       69.74       59.13     54.67 o 
  -7   7  16      106.73       62.56     63.33 o 
  -6   7  16      109.51       96.90     68.21 o 
  -5   7  16      323.53      271.46     73.25 o 
 -10   8  16        0.26       -7.52     73.74 o 
  -9   8  16      162.25      190.98     83.87 o 
  -8   8  16      755.42      745.76     77.01 o 
  -7   8  16     1759.52     1681.02     96.40 o 
  -6   8  16     1239.66     1238.30     98.63 o 
  -9   9  16      966.17     1116.79    165.23 o 
  -8   9  16      369.40      331.54     67.13 o 
  -7   9  16        2.44       19.58     60.57 o 
  -6   9  16      121.32      156.29     68.06 o 
  -9  10  16      927.86      916.21     99.19 o 
  -8  10  16     1486.08     1488.56     91.60 o 
  -7  10  16      896.39      959.09     83.23 o 
  -8   1  17      122.37      104.90     71.52 o 
                                                 
